# Supplementary material for: Systematic analysis of genes involved in oral cancer metastasis to lymph nodes
Source: Cell Mol Biol Lett. 2018 Nov 15;23:53. doi: 10.1186/s11658-018-0120-2 (PMC6237046; doi:10.1186/s11658-018-0120-2)
Supplement: Supplementary file 1 — Table S1. DEGs of GSE70604 Associated Study. (XLSX 106 kb) [file 11658_2018_120_MOESM1_ESM.xlsx]

## Sheet: Sheet1
Table 1. DEGs of GSE70604 Associated Study
Gene	Log.FC	Average	t	P-Value	Adjusted P-Value	B
		Expression
SEC23A	-9.91867	11.4445	-15.9661	1.92e-09	3.11e-05	9.88427
KRT17	10.5599	17.4958	13.0645	1.88e-08	0.000127	8.50793
SLC6A5	-6.89142	9.03631	-12.2402	3.91e-08	0.000127	8.02012
KRT6A	10.1907	17.7686	12.0472	4.67e-08	0.000127	7.89848
KRT6B	10.4367	17.9495	12.0414	4.7e-08	0.000127	7.89479
S100A2	10.7882	16.3237	12.0401	4.7e-08	0.000127	7.89391
PIWIL1	-6.31791	8.7682	-10.911	1.4e-07	0.000323	7.11913
FCER2	-5.79229	8.49611	-10.5333	2.05e-07	0.000415	6.83404
S100A7	10.507	17.4001	9.82327	4.37e-07	0.000785	6.259
SPRR1B	8.84767	16.1801	9.30332	7.82e-07	0.001265	5.80301
MAD2L1BP	-4.90213	12.4137	-8.68736	1.61e-06	0.002368	5.22122
POSTN	6.41763	14.0406	8.5452	1.91e-06	0.002579	5.08016
LGALS7	6.87597	14.737	8.16344	3.07e-06	0.003821	4.68811
PLPP2	6.09309	12.3385	8.06146	3.5e-06	0.004037	4.58002
S100A9	7.1708	18.6145	7.60715	6.3e-06	0.006795	4.08067
ECD	-4.84845	12.6084	-7.47569	7.51e-06	0.007142	3.93058
S100A8	7.99483	18.0313	7.43824	7.9e-06	0.007142	3.88736
LRRC29	-5.69345	9.3249	-7.40148	8.3e-06	0.007142	3.84472
FAP	5.99016	13.3178	7.39318	8.39e-06	0.007142	3.83506
FERMT1	5.66467	13.2479	7.33188	9.12e-06	0.007266	3.76344
KRT14	9.67104	16.5811	7.30668	9.44e-06	0.007266	3.73383
SEMA3C	6.1194	13.2647	7.16953	1.14e-05	0.008369	3.57099
ZNF304	-4.23008	9.74917	-7.07366	1.3e-05	0.009141	3.45544
CDH3	5.56128	15.5815	7.0115	1.42e-05	0.009553	3.37976
TACSTD2	6.60031	15.3178	6.74072	2.08e-05	0.013455	3.04301
DSG3	8.33241	14.0985	6.50375	2.93e-05	0.017988	2.73869
FXYD3	5.48456	13.1448	6.47031	3.08e-05	0.017988	2.69502
MGAT3	-3.77711	8.25549	-6.46258	3.12e-05	0.017988	2.68489
STEAP1	4.18016	10.9208	6.38432	3.5e-05	0.019494	2.58187
SPIC	-3.82903	9.473	-6.26621	4.17e-05	0.021452	2.42448
TSKU	4.49939	11.6112	6.26321	4.19e-05	0.021452	2.42045
TMEM54	4.94097	12.171	6.25396	4.25e-05	0.021452	2.40802
KRT5	9.04417	16.5757	6.21417	4.51e-05	0.021636	2.35441
PERP	7.11899	15.3618	6.20267	4.59e-05	0.021636	2.33887
SBSN	7.78679	15.5576	6.18599	4.7e-05	0.021636	2.31627
TIMD4	-3.45974	8.6417	-6.16942	4.82e-05	0.021636	2.2938
S100A14	5.7805	12.5902	6.15186	4.95e-05	0.021636	2.26992
S100P	5.52929	13.9524	6.11332	5.25e-05	0.022333	2.21733
KRT7	8.75617	15.8647	6.0544	5.74e-05	0.023802	2.13647
PYGL	4.30866	14.1626	5.94518	6.79e-05	0.027438	1.98505
CDA	3.70369	10.0111	5.90452	7.23e-05	0.028503	1.92818
IFI27	4.20932	16.5194	5.87919	7.52e-05	0.028511	1.8926
AVPI1	3.51967	11.9603	5.87359	7.58e-05	0.028511	1.88472
PKP1	6.61705	13.1677	5.77227	8.88e-05	0.032628	1.74126
COL3A1	5.06713	16.5985	5.75186	9.17e-05	0.032939	1.71216
MAL2	5.5499	13.1627	5.68189	0.000102	0.035973	1.61186
BNC1	5.15306	13.0118	5.64827	0.000108	0.037128	1.56337
B3GNT5	4.0461	11.8383	5.62672	0.000112	0.037617	1.53219
CTSV	5.04373	13.0588	5.60309	0.000116	0.037848	1.49792
C19orf33	6.19272	13.0209	5.59716	0.000117	0.037848	1.4893
PI3	9.41755	16.336	5.56982	0.000122	0.038756	1.4495
S100A11	3.40959	17.8545	5.54985	0.000126	0.039242	1.42034
SDR16C5	4.79658	13.2867	5.53353	0.00013	0.039363	1.39649
P4HA2	4.12594	13.5136	5.5243	0.000131	0.039363	1.38296
SERINC2	3.81707	14.055	5.47527	0.000142	0.041809	1.31089
IL20RB	4.73931	12.9734	5.46349	0.000145	0.041847	1.29353
SLPI	5.86273	14.9084	5.4444	0.000149	0.042397	1.26533
FABP5	4.59136	17.9696	5.40775	0.000159	0.043558	1.21102
TCF7	-4.21657	9.42673	-5.40237	0.00016	0.043558	1.20304
CD180	-3.23161	8.63699	-5.39589	0.000162	0.043558	1.19341
KRT6C	8.48826	15.7549	5.37256	0.000168	0.044494	1.15867
CD72	-4.47918	10.8151	-5.34973	0.000174	0.045212	1.12459
KLK7	5.82639	12.3713	5.34284	0.000176	0.045212	1.11429
PHLDA2	3.44223	12.4838	5.32543	0.000181	0.045783	1.08824
ECM1	4.33117	12.0659	5.30049	0.000189	0.04688	1.0508
DEFB103B	6.51235	13.2219	5.29205	0.000191	0.04688	1.03812
HBG2	-4.28686	9.24811	-5.27831	0.000196	0.047228	1.01744
ITGB5	4.62804	12.0705	5.25942	0.000202	0.047994	0.988972
SFN	7.38744	14.0621	5.23796	0.000209	0.048782	0.956534
C1orf106	4.18036	12.4025	5.2318	0.000211	0.048782	0.947229
PLS3	3.01066	14.7001	5.21468	0.000217	0.049467	0.921279
LY6D	4.86008	13.3859	5.1919	0.000226	0.050643	0.88669
KLRB1	-3.88837	9.81781	-5.13408	0.000248	0.054068	0.798523
CD9	3.35774	15.1912	5.13319	0.000248	0.054068	0.797167
PLOD2	3.04862	12.3098	5.1217	0.000253	0.054068	0.779576
AIFM3	-4.35628	7.9729	-5.11235	0.000257	0.054068	0.76525
SPRR1A	6.11246	16.286	5.10037	0.000262	0.054068	0.746875
NPR2	-2.97801	8.49117	-5.09343	0.000265	0.054068	0.736226
LGALSL	4.34946	11.6492	5.08225	0.00027	0.054068	0.719038
COL5A1	4.5326	14.0236	5.07498	0.000274	0.054068	0.707856
PRRG4	4.14314	10.703	5.07432	0.000274	0.054068	0.706834
CD40LG	-4.9044	9.82621	-5.06734	0.000277	0.054068	0.696094
HVCN1	-4.29159	9.83526	-5.0665	0.000278	0.054068	0.694797
PKP3	5.66186	13.1619	4.99875	0.000311	0.059689	0.590075
SERPINB5	5.69518	13.6416	4.99298	0.000314	0.059689	0.581125
TFPI2	-3.12524	8.48805	-4.96505	0.000329	0.061823	0.537712
TXK	-3.68238	9.29753	-4.88099	0.000379	0.069281	0.406329
MN1	3.67677	11.9758	4.88059	0.000379	0.069281	0.405697
DSC3	6.7474	13.4942	4.87172	0.000385	0.069281	0.39177
GLT1D1	-3.7741	8.81534	-4.87046	0.000386	0.069281	0.389802
XG	3.56014	11.0294	4.85278	0.000397	0.070601	0.361995
DSP	6.70994	15.1831	4.83747	0.000408	0.071669	0.337883
TCL1A	-4.13664	9.89556	-4.82878	0.000414	0.071952	0.324173
CXCR5	-3.74887	8.8798	-4.81496	0.000424	0.07223	0.302355
C15orf48	3.88079	12.6167	4.80515	0.000431	0.07223	0.286862
KCNK1	3.82584	11.6676	4.80288	0.000432	0.07223	0.283273
PTGFRN	4.83209	11.4137	4.79805	0.000436	0.07223	0.275622
BANK1	-4.36382	9.12382	-4.79569	0.000438	0.07223	0.271889
CD79A	-5.05272	10.5574	-4.77759	0.000451	0.073399	0.243224
CAPNS2	4.56269	11.7754	4.76943	0.000458	0.073399	0.230278
NOX4	-3.01978	8.68741	-4.76473	0.000461	0.073399	0.222823
KLK10	6.9198	13.5086	4.76278	0.000463	0.073399	0.219729
CETP	-3.80606	8.93571	-4.74701	0.000476	0.074245	0.19467
SMIM3	3.62135	11.399	4.74469	0.000478	0.074245	0.190984
SNX29	-4.06058	9.40446	-4.73127	0.000489	0.074778	0.169634
DNAJB13	-3.47269	8.62238	-4.72583	0.000493	0.074778	0.160955
CD79B	-4.61781	10.7992	-4.72387	0.000495	0.074778	0.157844
ITPKC	2.85043	10.8502	4.71033	0.000506	0.075823	0.13625
COL1A1	5.02924	12.5277	4.67856	0.000535	0.079334	0.08549
KRTDAP	7.15744	15.2556	4.66418	0.000548	0.080579	0.062466
ULBP2	4.3775	11.5617	4.64639	0.000565	0.082334	0.033931
SDC1	4.11397	14.4951	4.60288	0.000609	0.087662	-0.03604
TMEM40	3.78448	12.2646	4.59967	0.000613	0.087662	-0.04121
LY9	-3.30565	8.28182	-4.58961	0.000623	0.087894	-0.05742
GPR18	-4.02359	9.80597	-4.58799	0.000625	0.087894	-0.06004
SLC1A2	-3.72263	8.40962	-4.57326	0.000641	0.088124	-0.08383
DUOX1	3.90648	12.1778	4.5637	0.000652	0.088124	-0.09926
VDR	2.5815	12.7068	4.56357	0.000652	0.088124	-0.09947
RNF39	5.44461	11.7638	4.56208	0.000654	0.088124	-0.10188
ANXA2	3.07934	17.5232	4.56188	0.000654	0.088124	-0.10221
KCTD1	3.31888	12.2031	4.53739	0.000682	0.089673	-0.14186
SPINT1	2.98895	12.6159	4.53257	0.000688	0.089673	-0.14966
GPC1	4.20308	11.8506	4.52783	0.000694	0.089673	-0.15735
S100A16	4.15402	15.3154	4.52543	0.000697	0.089673	-0.16124
INHBA	4.54947	12.6533	4.52353	0.000699	0.089673	-0.16434
DHCR24	4.29647	12.9413	4.5235	0.000699	0.089673	-0.16438
IKZF1	-3.65688	8.96796	-4.51916	0.000704	0.089673	-0.17143
GPX5	-2.95131	8.15118	-4.51321	0.000712	0.089679	-0.18108
GTF2IRD1	3.08069	11.9932	4.50853	0.000717	0.089679	-0.18868
PRR5-ARHGAP8	3.15438	10.9746	4.50569	0.000721	0.089679	-0.1933
ANXA1	3.05703	13.6498	4.48751	0.000744	0.091856	-0.22287
ZNF703	-2.53753	8.1929	-4.47145	0.000765	0.093747	-0.24902
TGM1	3.40884	9.95121	4.4503	0.000794	0.096541	-0.28353
SLC39A2	4.50993	11.7617	4.43613	0.000814	0.098222	-0.30667
SULT2B1	4.28061	10.7077	4.42983	0.000823	0.098574	-0.31697
PAG1	-2.44868	8.39458	-4.41432	0.000846	0.09937	-0.34235
SLC31A2	2.81312	10.5338	4.41362	0.000847	0.09937	-0.3435
DNASE1L3	-4.67995	11.5083	-4.41267	0.000848	0.09937	-0.34505
MACROD1	2.91998	9.2198	4.3965	0.000872	0.101124	-0.37155
SORT1	3.6946	8.88826	4.39448	0.000876	0.101124	-0.37488
S100A12	5.11744	12.1721	4.38979	0.000883	0.101236	-0.38257
CKAP4	2.75857	13.8976	4.35501	0.000938	0.106853	-0.43971
HCAR2	3.9621	12.5612	4.33312	0.000975	0.110272	-0.47576
SERPINE1	5.30124	12.9251	4.32872	0.000983	0.110359	-0.48302
ST6GALNAC2	3.8987	11.6486	4.31683	0.001004	0.111918	-0.50264
CLCA2	5.82021	13.4335	4.31194	0.001012	0.112114	-0.51071
ALDH1A3	3.34608	9.53974	4.27055	0.001089	0.119794	-0.57915
FAM3B	-2.70193	8.48198	-4.26196	0.001106	0.120807	-0.59339
COL5A2	3.85996	14.4837	4.2572	0.001115	0.121011	-0.60128
EMP1	2.8946	12.4657	4.2511	0.001127	0.12151	-0.6114
WDR66	3.86347	11.9605	4.24531	0.001139	0.121948	-0.621
APOL1	2.88834	11.571	4.23205	0.001166	0.1237	-0.64302
MAP2K4	-2.5906	11.5159	-4.22984	0.001171	0.1237	-0.64669
SCEL	4.27379	10.8984	4.1967	0.001241	0.129688	-0.70181
FAM83F	3.44106	11.1495	4.19589	0.001243	0.129688	-0.70316
PDZK1IP1	5.1615	12.6451	4.18875	0.001259	0.130503	-0.71506
SH3BP4	2.96042	11.8497	4.18494	0.001268	0.130554	-0.72141
KIRREL2	-2.40281	7.89747	-4.17228	0.001297	0.132559	-0.74252
COL1A2	4.01598	17.5627	4.16925	0.001304	0.132559	-0.74757
ANXA3	3.65732	11.9124	4.16017	0.001325	0.133203	-0.76272
EYA4	-2.63096	8.22344	-4.15648	0.001334	0.133203	-0.76888
IL16	-2.91137	9.93887	-4.15473	0.001338	0.133203	-0.77182
RAPGEF6	-2.74219	10.0488	-4.14933	0.001351	0.133203	-0.78083
CD19	-3.35588	9.65438	-4.14766	0.001355	0.133203	-0.78363
MPZL2	3.0244	11.2531	4.14192	0.001369	0.133203	-0.79322
NRGN	4.6176	12.5527	4.1336	0.001389	0.133203	-0.80713
ATP1B3	2.6577	13.1961	4.12743	0.001404	0.133203	-0.81746
MMP1	4.49067	12.3884	4.1274	0.001404	0.133203	-0.81751
TMEM45A	4.10177	14.0493	4.12673	0.001406	0.133203	-0.81863
PLEKHN1	2.85664	10.7597	4.12667	0.001406	0.133203	-0.81873
LIMD2	-2.92618	9.50106	-4.11741	0.00143	0.133203	-0.83424
RAB38	4.23088	13.2871	4.11695	0.001431	0.133203	-0.83501
MS4A1	-5.43577	10.78	-4.11676	0.001431	0.133203	-0.83533
PAQR5	3.67399	10.3478	4.11597	0.001433	0.133203	-0.83664
ADAM30	-3.2718	8.52477	-4.10378	0.001465	0.135359	-0.85707
HSPA12B	2.61486	8.43248	4.09296	0.001494	0.136813	-0.87521
HS1BP3	-3.20028	8.04823	-4.0894	0.001503	0.136813	-0.88119
STAP1	-3.84648	9.62079	-4.0883	0.001506	0.136813	-0.88304
ELOVL4	3.36731	11.5048	4.07657	0.001538	0.138935	-0.90273
DSC2	4.20908	12.6734	4.0639	0.001573	0.140534	-0.92402
SNX7	2.98331	10.8462	4.06345	0.001575	0.140534	-0.92477
VSIG1	-2.37984	8.08764	-4.0609	0.001582	0.140534	-0.92905
PDPN	3.15209	13.4168	4.04414	0.00163	0.14403	-0.95724
FST	3.12461	12.09	4.0327	0.001664	0.146061	-0.9765
DCBLD1	2.3693	10.761	4.02891	0.001675	0.146061	-0.98289
ARHGEF16	4.26025	11.24	4.02728	0.00168	0.146061	-0.98564
CSTB	3.12229	15.7823	4.02067	0.0017	0.147013	-0.99677
A2ML1	4.66121	12.0023	4.01413	0.00172	0.147961	-1.0078
LRRC31	2.48883	7.95688	4.00592	0.001746	0.14902	-1.02165
CATSPERB	-2.27184	8.09948	-4.00428	0.001751	0.14902	-1.02442
CCND1	2.70537	10.7411	3.99917	0.001767	0.149608	-1.03304
GPR137	-2.76318	8.04118	-3.99159	0.001792	0.149706	-1.04583
ERBB2	2.89779	13.1151	3.99074	0.001794	0.149706	-1.04727
ESRP2	4.71988	12.7438	3.99014	0.001796	0.149706	-1.04828
VPREB3	-4.2146	10.715	-3.98366	0.001817	0.150684	-1.05922
DLX5	2.71511	11.0119	3.9721	0.001855	0.153069	-1.07875
FUT3	3.14554	10.753	3.96493	0.00188	0.154196	-1.09088
APCDD1	3.30521	11.3564	3.9624	0.001888	0.154196	-1.09516
LCE3D	6.53273	14.0436	3.95913	0.001899	0.154255	-1.1007
KLK8	5.75477	13.644	3.95661	0.001908	0.154255	-1.10495
CALML5	4.15795	11.2334	3.95023	0.00193	0.155264	-1.11575
HTRA3	4.17717	12.5798	3.94164	0.00196	0.156451	-1.13029
TUBB2A	2.83138	14.7012	3.93814	0.001973	0.156451	-1.13623
GJB6	6.3306	13.1907	3.9378	0.001974	0.156451	-1.13681
MYOF	3.05369	13.8331	3.93291	0.001991	0.157067	-1.14509
CD3E	-3.6983	9.14797	-3.92923	0.002005	0.157348	-1.15133
CORO1A	-3.69555	10.7762	-3.9159	0.002054	0.159751	-1.17391
AMACR	2.82847	9.74492	3.91549	0.002055	0.159751	-1.17462
IRF8	-2.43661	9.31586	-3.90447	0.002096	0.162184	-1.19331
SULF1	3.62948	10.7408	3.9003	0.002112	0.162634	-1.20039
RIPK1	-2.92729	9.54687	-3.89509	0.002132	0.16305	-1.20924
BAG3	2.53721	14.9384	3.89365	0.002138	0.16305	-1.21169
PLA2G2D	-2.39164	9.21219	-3.87713	0.002203	0.166924	-1.23974
TPBG	3.27829	11.8011	3.87549	0.002209	0.166924	-1.24254
MFAP2	5.10657	11.1398	3.86667	0.002245	0.16882	-1.25752
KLHL6	-2.60344	8.07497	-3.86205	0.002264	0.169453	-1.26539
PSD3	-2.60935	8.21024	-3.85551	0.002291	0.170684	-1.27652
DOK1	-2.58497	9.49471	-3.84834	0.002321	0.172124	-1.28872
LY6G6C	2.96208	12.038	3.84349	0.002341	0.172852	-1.29698
TNFAIP6	3.42005	11.2766	3.8264	0.002415	0.177486	-1.32609
LOX	3.62301	10.7013	3.81714	0.002456	0.179679	-1.34187
CCL21	-5.37185	13.3777	-3.81011	0.002487	0.180261	-1.35386
DOCK10	-2.58459	10.8648	-3.80782	0.002498	0.180261	-1.35777
SLC30A8	2.28018	7.43679	3.80663	0.002503	0.180261	-1.3598
GRHL3	3.70621	11.8432	3.80389	0.002516	0.180261	-1.36447
JAG1	2.74021	14.2378	3.80305	0.00252	0.180261	-1.36591
TPD52L1	2.74438	12.5647	3.79558	0.002554	0.181595	-1.37866
OR6K6	-3.18019	8.47809	-3.79415	0.002561	0.181595	-1.3811
PDGFRL	-4.2457	9.28927	-3.79063	0.002577	0.181961	-1.3871
CXorf23	-3.29704	8.81781	-3.78592	0.002599	0.182729	-1.39514
LRMP	-3.73626	9.47814	-3.77096	0.002671	0.186888	-1.42069
COPZ2	2.49246	11.8321	3.7688	0.002682	0.186888	-1.4244
TP63	2.98618	9.70381	3.76373	0.002706	0.187811	-1.43305
THBS2	3.01771	11.6596	3.76032	0.002723	0.188173	-1.43888
MMP12	4.20566	12.7306	3.75558	0.002747	0.189	-1.447
CYFIP2	-3.16505	11.789	-3.75184	0.002766	0.189486	-1.4534
PTPN21	2.64159	9.35876	3.74194	0.002816	0.191917	-1.47033
TLR10	-2.53914	8.53628	-3.74021	0.002825	0.191917	-1.47328
CD48	-3.83852	11.6987	-3.73432	0.002855	0.192452	-1.48336
DMRT2	2.29908	7.9075	3.73251	0.002865	0.192452	-1.48646
PPL	4.16295	11.8034	3.73182	0.002869	0.192452	-1.48765
TMEM42	-2.13987	8.97259	-3.72416	0.002909	0.193826	-1.50076
LCN2	5.11633	12.194	3.72339	0.002913	0.193826	-1.50209
ULBP1	-2.67372	7.87097	-3.71748	0.002945	0.19451	-1.5122
LEF1	-2.33929	8.02099	-3.71697	0.002947	0.19451	-1.51309
COA7	2.44568	11.0064	3.71204	0.002974	0.195468	-1.52152
TEKT1	2.38828	8.07988	3.70849	0.002993	0.195944	-1.52761
POMT2	2.17842	11.1324	3.70303	0.003023	0.196662	-1.53696
ZNF185	3.49035	13.8006	3.70207	0.003029	0.196662	-1.53861
XKRY2	-2.06389	8.11882	-3.69968	0.003042	0.19673	-1.5427
ATP1A2	-2.69472	8.42158	-3.68939	0.0031	0.199494	-1.56036
SYBU	-2.51731	8.0432	-3.68769	0.003109	0.199494	-1.56327
KCNJ15	2.34216	11.114	3.68407	0.00313	0.200024	-1.56948
IFIT1	3.88672	14.0925	3.67734	0.003169	0.201701	-1.58101
GCSAM	-2.49406	7.31536	-3.66187	0.003259	0.206041	-1.60758
SPRYD4	-2.44391	9.30601	-3.66142	0.003262	0.206041	-1.60836
DENND2D	-2.4331	13.2992	-3.64987	0.003332	0.209493	-1.62818
STEAP1B	2.56483	10.8662	3.64616	0.003355	0.209493	-1.63456
CCL19	-4.65109	11.7482	-3.64434	0.003366	0.209493	-1.63769
CAMK2N2	2.39366	7.25457	3.64355	0.003371	0.209493	-1.63905
LCE5A	2.79187	10.1092	3.63703	0.003411	0.209493	-1.65025
FCRL2	-3.70516	8.62388	-3.63558	0.00342	0.209493	-1.65275
ANKRD9	2.36567	13.2479	3.63555	0.00342	0.209493	-1.6528
CDAN1	2.34713	11.7833	3.63553	0.003421	0.209493	-1.65282
ASAP2	2.16923	11.4963	3.63315	0.003435	0.209616	-1.65692
FAM65B	-4.07785	9.35531	-3.63107	0.003449	0.209624	-1.66049
P2RY8	-3.01561	8.76398	-3.62507	0.003487	0.211149	-1.67081
PLAU	3.7363	14.2981	3.62276	0.003502	0.211254	-1.67478
LCK	-3.40503	10.9563	-3.61326	0.003563	0.214165	-1.69112
ATM	-2.75884	11.0284	-3.60766	0.0036	0.215413	-1.70075
MT1F	3.5371	13.6145	3.6043	0.003622	0.215413	-1.70654
EPS8L2	2.64437	13.7424	3.60404	0.003624	0.215413	-1.70698
IFI6	3.71488	14.7706	3.58678	0.00374	0.221531	-1.73669
PITPNC1	-2.30035	10.3928	-3.58333	0.003764	0.221723	-1.74263
DIRC2	2.31251	11.6131	3.58162	0.003776	0.221723	-1.74558
CR2	-5.85165	11.0564	-3.57929	0.003792	0.221723	-1.74958
DTX1	-2.25944	8.372	-3.57838	0.003798	0.221723	-1.75115
PPIC	2.42733	13.0279	3.57251	0.00384	0.222118	-1.76126
JUN	3.26135	13.8108	3.57217	0.003842	0.222118	-1.76184
METRNL	3.09938	12.055	3.57155	0.003846	0.222118	-1.76292
TCEAL9	2.20465	13.2619	3.56628	0.003884	0.22283	-1.772
SDCBP2	2.68072	11.2853	3.56593	0.003886	0.22283	-1.7726
RASSF5	-2.07027	12.1733	-3.55904	0.003936	0.223858	-1.78447
FYN	-2.90049	10.5369	-3.55865	0.003939	0.223858	-1.78514
SPIB	-3.5035	11.349	-3.55744	0.003947	0.223858	-1.78723
HSPB1	2.76446	17.7982	3.55576	0.00396	0.223858	-1.79012
LRRN3	-2.37804	8.75592	-3.5508	0.003996	0.225121	-1.79867
GIPC1	2.16457	13.6737	3.54695	0.004024	0.225238	-1.80531
SELL	-4.07144	10.185	-3.54575	0.004033	0.225238	-1.80738
RAB7B	2.59177	10.7443	3.54485	0.00404	0.225238	-1.80892
PRKCB	-2.8542	9.23849	-3.54115	0.004067	0.225729	-1.8153
ENPP2	-3.53872	12.4028	-3.53993	0.004077	0.225729	-1.8174
ARHGAP25	-2.61181	13.3459	-3.53499	0.004114	0.226528	-1.82592
IL4R	-2.04323	13.4619	-3.5343	0.004119	0.226528	-1.82712
SNCA	2.46582	10.3141	3.52723	0.004173	0.228714	-1.83931
SLC2A1	4.25238	13.1462	3.52009	0.004228	0.230955	-1.85162
DTD2	-2.23353	8.02519	-3.51716	0.004251	0.23116	-1.85667
ICAM2	-3.81478	10.011	-3.51595	0.00426	0.23116	-1.85877
VAMP2	-2.54997	8.97372	-3.51309	0.004283	0.231544	-1.8637
HBA2	-5.01577	12.4026	-3.50872	0.004317	0.231544	-1.87125
2018-09-01	-3.6438	10.8723	-3.50695	0.004331	0.231544	-1.87429
TRIB2	-2.39946	11.6647	-3.5066	0.004334	0.231544	-1.8749
FAM83E	2.41138	9.16974	3.50601	0.004339	0.231544	-1.87592
PXK	-3.04508	8.28416	-3.50027	0.004385	0.233232	-1.88582
PTPRN2	-2.2533	8.59554	-3.49524	0.004426	0.234631	-1.89451
ELL3	-2.8231	8.91211	-3.49171	0.004455	0.235389	-1.9006
MT1E	3.5887	14.37	3.4868	0.004495	0.235461	-1.90909
OR52K2	-3.08983	11.0561	-3.48671	0.004496	0.235461	-1.90923
MOB1B	-2.42777	8.05657	-3.48489	0.004511	0.235461	-1.91239
ADM	4.01174	13.6916	3.48449	0.004514	0.235461	-1.91306
IL3RA	-2.12559	8.7857	-3.48185	0.004536	0.235849	-1.91763
DMKN	4.32355	12.608	3.47702	0.004577	0.236914	-1.92596
PSIP1	-2.43294	10.1469	-3.47593	0.004586	0.236914	-1.92786
EPO	2.08822	7.42523	3.47171	0.004622	0.237641	-1.93515
NXPH1	-2.38757	8.10889	-3.47081	0.00463	0.237641	-1.9367
KLK5	5.41362	11.6089	3.4674	0.004659	0.23838	-1.94258
WFDC5	4.11634	11.7312	3.46514	0.004678	0.238622	-1.94649
KRT1	7.60636	14.8657	3.46225	0.004703	0.238654	-1.95149
FAM13B	-2.29161	10.0108	-3.46166	0.004708	0.238654	-1.95251
HTRA1	3.26743	12.8023	3.45927	0.004729	0.238957	-1.95663
PF4	-2.52009	8.28962	-3.44901	0.00482	0.242762	-1.97436
LGALS3	2.21577	16.593	3.44508	0.004855	0.243769	-1.98115
MICALL1	2.62401	10.2896	3.44177	0.004884	0.244501	-1.98687
COL6A3	2.668	16.0544	3.43898	0.004909	0.245005	-1.99169
DACH1	-2.10017	7.69398	-3.43391	0.004956	0.246458	-2.00047
DUSP14	3.02641	13.6294	3.42874	0.005003	0.246458	-2.00941
HLA-DOB	-3.23468	10.3905	-3.42751	0.005015	0.246458	-2.01153
VSNL1	4.09705	12.0236	3.42739	0.005016	0.246458	-2.01174
ADH1B	-3.29606	10.1125	-3.42696	0.00502	0.246458	-2.01248
CD22	-5.45689	10.9393	-3.42525	0.005035	0.246458	-2.01543
LINC00472	2.15971	7.19927	3.42419	0.005045	0.246458	-2.01726
GABRE	3.555	13.0424	3.41964	0.005088	0.246867	-2.02514
HIST2H2BE	3.09633	12.3009	3.41962	0.005088	0.246867	-2.02518
MT1B	3.3799	13.1959	3.41841	0.005099	0.246867	-2.02726
SPDYA	-2.19845	8.07009	-3.41425	0.005139	0.247344	-2.03445
PTPRC	-3.53882	10.3897	-3.41314	0.005149	0.247344	-2.03637
VLDLR	2.82278	10.4261	3.41252	0.005155	0.247344	-2.03745
RAB25	4.02371	12.2371	3.40908	0.005188	0.248183	-2.0434
FJX1	3.48807	11.1974	3.40653	0.005213	0.248188	-2.0478
LCP2	-1.93223	9.82592	-3.40587	0.005219	0.248188	-2.04894
RIPK4	2.86982	12.2865	3.39898	0.005286	0.25063	-2.06086
MXRA5	3.12621	13.3468	3.39696	0.005305	0.250831	-2.06436
DEFB1	3.89586	11.2287	3.39253	0.005349	0.252159	-2.07203
TBC1D2	2.54855	12.7961	3.38747	0.005399	0.253492	-2.08077
CREBRF	-2.53915	8.83747	-3.38652	0.005409	0.253492	-2.08242
IL36G	4.04575	11.1404	3.37913	0.005483	0.256235	-2.09521
LIN54	-1.90943	8.75691	-3.36738	0.005604	0.260921	-2.11554
SAA1	3.89669	11.9586	3.36492	0.005629	0.260921	-2.11981
LTA	-2.89913	9.52029	-3.36336	0.005645	0.260921	-2.1225
CST6	4.98419	13.8757	3.36311	0.005648	0.260921	-2.12293
DCK	-3.06438	8.86285	-3.35923	0.005689	0.261413	-2.12966
HBB	-6.06187	12.5527	-3.35698	0.005712	0.261413	-2.13355
MYO10	2.36501	11.4194	3.35569	0.005726	0.261413	-2.13577
CEACAM21	-2.37238	8.0657	-3.35456	0.005738	0.261413	-2.13774
TDO2	2.11849	10.761	3.35442	0.005739	0.261413	-2.13798
SLC15A2	-2.26781	8.39286	-3.34901	0.005797	0.263298	-2.14734
LAT	-2.43533	10.7724	-3.34466	0.005844	0.264682	-2.15487
FLI1	-2.64277	9.18531	-3.33463	0.005953	0.268886	-2.17223
SLC28A3	2.67117	9.67383	3.32935	0.006012	0.270038	-2.18138
ODF3	-2.49884	8.2551	-3.32756	0.006032	0.270038	-2.18448
AREG	3.795	10.9635	3.32593	0.00605	0.270038	-2.18731
RASGRP2	-3.79376	9.82017	-3.32421	0.006069	0.270038	-2.19029
SCIMP	-1.84673	8.29744	-3.32236	0.00609	0.270038	-2.19348
ZBTB37	-2.1957	7.56786	-3.32169	0.006098	0.270038	-2.19465
FAM57A	2.88939	11.2822	3.32151	0.0061	0.270038	-2.19495
SPRR2D	4.69176	15.3535	3.32038	0.006113	0.270038	-2.19691
FKBP9	2.19229	14.8703	3.31811	0.006138	0.270437	-2.20085
CRISPLD2	3.0316	13.3841	3.31631	0.006159	0.270599	-2.20396
DDX58	2.22486	13.2336	3.31398	0.006185	0.271036	-2.208
FCRL1	-2.72882	8.60274	-3.30761	0.006259	0.273186	-2.21903
HOMER1	2.16097	11.2175	3.30679	0.006268	0.273186	-2.22045
GFPT2	2.85424	12.4662	3.30448	0.006295	0.273296	-2.22444
CAV2	3.19436	12.4813	3.30164	0.006328	0.273296	-2.22937
ADH1C	-2.76713	8.82741	-3.30111	0.006335	0.273296	-2.23028
PLAC8	-4.23891	11.7856	-3.30078	0.006338	0.273296	-2.23086
P2RY6	2.1892	9.44442	3.29717	0.006381	0.274011	-2.23712
ANKRD22	2.80146	11.8388	3.29457	0.006412	0.274011	-2.24161
DZIP3	-2.07032	8.80419	-3.29365	0.006423	0.274011	-2.2432
ZNF671	-1.77076	9.7189	-3.29355	0.006424	0.274011	-2.24338
ATF3	3.45994	10.7521	3.29222	0.00644	0.274011	-2.24569
ALS2CL	2.49204	8.77752	3.28489	0.006528	0.277027	-2.25838
RGS13	-1.85008	8.76786	-3.28241	0.006558	0.277556	-2.26268
LDHB	-2.12652	12.2858	-3.28103	0.006575	0.277556	-2.26507
SOX15	2.581	9.12071	3.2793	0.006596	0.277723	-2.26807
SPARC	2.52924	14.8717	3.2755	0.006642	0.278774	-2.27465
SOD2	2.48216	13.2358	3.27383	0.006663	0.278774	-2.27753
VNN2	-3.67791	9.85154	-3.27237	0.006681	0.278774	-2.28006
ACKR1	-3.62339	10.0152	-3.27166	0.00669	0.278774	-2.28129
PCDHB14	2.69671	9.72913	3.26856	0.006728	0.279044	-2.28667
SPINK2	-2.21134	8.57596	-3.26837	0.006731	0.279044	-2.287
ANKRD55	-2.96846	8.42164	-3.26369	0.006789	0.280754	-2.2951
EFS	2.27194	11.4585	3.26099	0.006823	0.281441	-2.29978
LY6K	2.85364	10.9993	3.25838	0.006856	0.282086	-2.3043
VTN	-3.2753	10.3063	-3.25429	0.006909	0.282675	-2.31139
CEBPD	2.37606	15.9877	3.25195	0.006938	0.282675	-2.31543
EFNA1	3.43476	13.4974	3.25167	0.006942	0.282675	-2.31592
CD53	-3.84322	11.9657	-3.25106	0.00695	0.282675	-2.31699
FAT1	2.64588	10.471	3.25043	0.006958	0.282675	-2.31806
PLEK2	3.30826	11.244	3.24814	0.006988	0.283169	-2.32204
SDC4	2.00303	12.6025	3.2449	0.00703	0.284164	-2.32766
SNURF	-2.17676	10.7946	-3.24228	0.007064	0.284833	-2.33219
BPIFA3	1.98586	7.7758	3.23785	0.007122	0.286466	-2.33986
GJB5	2.60255	9.56944	3.22806	0.007253	0.290989	-2.35682
SEL1L3	-2.50246	11.9647	-3.22565	0.007285	0.291362	-2.36099
LTB	-4.00828	13.6733	-3.2247	0.007298	0.291362	-2.36265
FGFBP1	5.10408	11.9051	3.22268	0.007325	0.291362	-2.36615
PLXNA2	1.99147	10.5451	3.22205	0.007334	0.291362	-2.36724
TGIF1	1.87717	14.0286	3.21895	0.007376	0.29232	-2.3726
PTPRCAP	-3.23921	11.8588	-3.21614	0.007415	0.292664	-2.37747
BEND5	-3.30459	8.76351	-3.21443	0.007438	0.292664	-2.38044
BCAS4	-2.36642	9.3069	-3.21344	0.007452	0.292664	-2.38215
OAS1	2.53436	12.8661	3.21306	0.007457	0.292664	-2.38281
KMO	-3.32003	9.02593	-3.20833	0.007523	0.294526	-2.391
LINC00243	-2.44672	8.79151	-3.20646	0.007549	0.294839	-2.39425
AHNAK	2.83778	12.3331	3.2036	0.007589	0.295102	-2.3992
EPS8L1	4.16104	11.852	3.20264	0.007603	0.295102	-2.40086
SERPINB3	5.8897	12.0103	3.20208	0.007611	0.295102	-2.40183
ADAMTS4	2.9495	11.7119	3.19665	0.007688	0.29667	-2.41123
ANKRD44	-2.18594	8.75306	-3.19423	0.007722	0.29667	-2.41543
PROK1	2.18851	7.88372	3.19358	0.007732	0.29667	-2.41656
GIMAP1	-2.62859	9.11217	-3.19287	0.007742	0.29667	-2.41779
PTPN6	-2.40782	14.3641	-3.1928	0.007743	0.29667	-2.41791
EIF2AK2	1.95035	12.029	3.19059	0.007775	0.296746	-2.42174
TSPAN7	-3.01874	12.2673	-3.18936	0.007792	0.296746	-2.42387
CCR7	-3.54945	10.2566	-3.18751	0.007819	0.296746	-2.42707
P2RY14	-3.39477	10.0402	-3.18665	0.007832	0.296746	-2.42857
OVOL2	2.20866	10.5153	3.18632	0.007837	0.296746	-2.42914
SPINK5	4.17322	11.7955	3.18045	0.007922	0.299294	-2.43931
HTR3A	-2.46465	8.75961	-3.17815	0.007956	0.299569	-2.44329
SULF2	2.28089	15.0595	3.17665	0.007978	0.299569	-2.44588
MOB3A	-2.08097	13.7322	-3.17562	0.007994	0.299569	-2.44766
ATP1B1	2.64348	13.842	3.1739	0.008019	0.299569	-2.45065
BICD2	2.3737	9.04676	3.1724	0.008042	0.299569	-2.45325
P2RX5	-3.2367	10.3039	-3.17207	0.008047	0.299569	-2.45381
RAC2	-2.8072	13.0917	-3.17099	0.008063	0.299569	-2.45569
MSH4	1.84306	7.61962	3.16997	0.008078	0.299569	-2.45745
PLCL2	-2.43546	8.97869	-3.16641	0.008132	0.300358	-2.46362
SOWAHC	2.55046	12.6873	3.16477	0.008156	0.300358	-2.46647
PTHLH	4.82079	12.021	3.16364	0.008173	0.300358	-2.46842
BAIAP2L1	2.71459	12.3105	3.16255	0.00819	0.300358	-2.47031
DFNA5	2.49213	12.894	3.16241	0.008192	0.300358	-2.47055
ATP6V0E2-AS1	-2.37146	8.56217	-3.15828	0.008255	0.301984	-2.4777
NLRX1	1.83761	12.9358	3.15154	0.008359	0.304056	-2.48937
ZNF681	-2.019	9.42241	-3.15104	0.008367	0.304056	-2.49024
RGL4	-2.32882	8.83761	-3.15095	0.008368	0.304056	-2.49039
MT1A	3.01875	14.7957	3.14898	0.008399	0.304485	-2.49381
ACHE	-2.20489	7.64171	-3.14778	0.008418	0.304485	-2.49589
CD247	-2.93932	10.8284	-3.13927	0.008552	0.308617	-2.51063
FAM102B	1.81205	8.09467	3.13811	0.00857	0.308617	-2.51263
TSPAN32	-1.77522	8.60667	-3.13542	0.008613	0.309169	-2.51728
OR1Q1	-2.35766	8.65615	-3.1342	0.008633	0.309169	-2.51941
SCNN1B	1.98332	7.75638	3.13356	0.008643	0.309169	-2.5205
MED26	2.87019	8.01381	3.12922	0.008713	0.310984	-2.52802
FSTL5	2.48385	7.9126	3.12481	0.008784	0.311263	-2.53566
ARHGAP9	-3.76474	10.8779	-3.12382	0.008801	0.311263	-2.53738
CLIC3	3.22382	11.7034	3.1232	0.008811	0.311263	-2.53844
DEDD	-1.85977	10.192	-3.12255	0.008821	0.311263	-2.53957
ATL1	2.58327	8.20604	3.12238	0.008824	0.311263	-2.53986
SMDT1	-1.73525	12.7042	-3.12127	0.008842	0.311263	-2.54178
SUSD3	-3.25881	10.4363	-3.12048	0.008855	0.311263	-2.54316
ADAM28	-3.35041	10.1414	-3.11793	0.008897	0.31206	-2.54757
PTK7	2.84755	12.8108	3.11457	0.008953	0.313336	-2.55339
BRIP1	-1.78105	7.96918	-3.10502	0.009113	0.317865	-2.56992
S1PR1	-3.1642	10.8764	-3.10405	0.00913	0.317865	-2.57159
EPM2AIP1	-1.85582	11.0456	-3.10335	0.009141	0.317865	-2.5728
LILRA4	-3.19523	10.7573	-3.10004	0.009198	0.318512	-2.57853
DMRT3	-1.88635	8.70689	-3.09995	0.009199	0.318512	-2.5787
FOXD1	2.04556	10.3317	3.09709	0.009248	0.319523	-2.58364
PLD1	2.16492	9.35816	3.09501	0.009284	0.320075	-2.58724
CSK	-2.17758	10.514	-3.09068	0.009359	0.321852	-2.59473
CRLF3	-2.23887	11.0759	-3.08974	0.009375	0.321852	-2.59636
ZNF30	1.75397	7.84091	3.08611	0.009439	0.323344	-2.60265
NID2	2.24267	10.3683	3.0841	0.009474	0.323862	-2.60611
GJA1	3.42468	14.6041	3.08203	0.009511	0.324423	-2.60969
S100A10	2.07089	16.3691	3.07433	0.009648	0.328253	-2.62303
GLTSCR2	-1.91861	15.549	-3.07345	0.009663	0.328253	-2.62455
GP1BA	-3.78532	10.4778	-3.06859	0.009751	0.32988	-2.63295
FAM184A	-2.31036	8.73847	-3.06853	0.009752	0.32988	-2.63305
SAC3D1	-1.94638	7.98992	-3.06522	0.009812	0.330933	-2.63878
ISG15	2.80981	14.1516	3.06457	0.009824	0.330933	-2.63991
ME1	2.42463	11.8374	3.06244	0.009863	0.331178	-2.64359
EAF2	-2.1619	11.3921	-3.06193	0.009872	0.331178	-2.64447
STEAP3	1.84671	11.6252	3.06022	0.009904	0.331545	-2.64743
EBI3	-2.38042	8.72798	-3.05594	0.009983	0.332976	-2.65483
CARD11	-2.31516	9.27517	-3.05568	0.009988	0.332976	-2.65529
GSTT1	-3.78334	9.03461	-3.05383	0.010022	0.333434	-2.65849
DNAJC6	-2.01816	8.04463	-3.05243	0.010048	0.333613	-2.6609
TMEM55A	-2.02002	8.54618	-3.05054	0.010083	0.334098	-2.66416
FRMD8	2.08569	8.62987	3.04387	0.010209	0.337002	-2.6757
DQX1	2.89396	10.379	3.04146	0.010255	0.337002	-2.67987
RAMP2	-2.44573	8.83192	-3.03973	0.010288	0.337002	-2.68286
GPHB5	-2.3155	8.78969	-3.03888	0.010304	0.337002	-2.68434
SUN5	1.95949	8.42445	3.03884	0.010305	0.337002	-2.6844
LIF	3.56624	13.5057	3.03858	0.01031	0.337002	-2.68485
TRIM52	-1.91725	9.6735	-3.03724	0.010336	0.337002	-2.68717
RBFOX2	1.91307	12.8106	3.03713	0.010338	0.337002	-2.68735
EMP2	2.43731	13.9672	3.03299	0.010418	0.338884	-2.69451
GIMAP5	-3.3149	11.0831	-3.03197	0.010438	0.338884	-2.69628
CD28	-2.65597	10.4137	-3.02846	0.010506	0.340417	-2.70234
ZNF493	-1.82756	10.6563	-3.02586	0.010557	0.34125	-2.70683
SKAP1	-2.68968	9.9649	-3.02499	0.010574	0.34125	-2.70834
MT1X	2.85803	14.5439	3.02316	0.01061	0.341588	-2.7115
HOXB2	-1.90969	9.78703	-3.02028	0.010667	0.341588	-2.71648
MTHFR	2.40703	7.9158	3.01869	0.010698	0.341588	-2.71922
COL16A1	2.79938	12.2836	3.01716	0.010729	0.341588	-2.72187
HELLS	-1.79688	8.39727	-3.01684	0.010735	0.341588	-2.72242
UCP2	-3.57581	11.1146	-3.0162	0.010748	0.341588	-2.72352
TRBV3-1	-3.4366	11.923	-3.01597	0.010752	0.341588	-2.72393
EPCAM	3.55145	10.9181	3.01593	0.010753	0.341588	-2.72399
COL10A1	2.65529	10.7745	3.01387	0.010795	0.341936	-2.72756
DYRK2	-2.09555	9.55175	-3.01327	0.010806	0.341936	-2.72859
FAT2	3.5851	11.3406	3.00678	0.010938	0.345411	-2.73981
AKR1B10	5.86838	12.7661	2.99964	0.011084	0.347852	-2.75214
TAAR8	-1.76931	8.46514	-2.99947	0.011087	0.347852	-2.75242
TNFAIP8	-1.86791	11.6129	-2.99904	0.011096	0.347852	-2.75318
FCMR	-3.37065	9.40919	-2.99821	0.011113	0.347852	-2.75461
IFIT3	2.5551	12.056	2.9976	0.011126	0.347852	-2.75566
MYB	-2.01398	8.63401	-2.99671	0.011144	0.347852	-2.75719
TBC1D10C	-3.00654	10.251	-2.99536	0.011172	0.347876	-2.75952
FGF5	-1.78014	7.81615	-2.9946	0.011188	0.347876	-2.76084
FNDC9	-2.04582	7.99237	-2.98708	0.011345	0.351744	-2.77382
PLK2	2.72394	11.4523	2.98593	0.011369	0.351744	-2.77581
KIAA0825	-2.14757	7.67796	-2.98555	0.011377	0.351744	-2.77646
TRAF3IP3	-4.07519	12.1789	-2.97892	0.011518	0.355407	-2.7879
ATP2C2	2.59511	9.00122	2.97792	0.01154	0.355407	-2.78963
SLC30A1	2.46261	9.9381	2.97565	0.011589	0.356233	-2.79356
INTS6L	-2.45648	9.74577	-2.97012	0.011708	0.359227	-2.8031
ST18	-1.84567	8.14353	-2.96624	0.011793	0.361141	-2.80979
UBASH3A	-3.17277	9.13509	-2.9595	0.011941	0.364532	-2.82141
SIT1	-3.50327	12.1618	-2.95906	0.011951	0.364532	-2.82217
ST7	1.7037	9.95144	2.95815	0.011971	0.364532	-2.82374
MAP3K8	-2.14612	9.58787	-2.95641	0.01201	0.365031	-2.82675
COL8A1	3.44458	12.1228	2.95357	0.012074	0.366274	-2.83165
CBR1	2.31389	13.141	2.9505	0.012143	0.367012	-2.83694
INTS2	1.77991	8.13921	2.95046	0.012144	0.367012	-2.837
FLT3LG	-2.5859	9.15791	-2.94839	0.01219	0.36767	-2.84057
INPP4B	-1.98796	8.70555	-2.94708	0.01222	0.36767	-2.84284
CD1C	-3.32909	10.0882	-2.94645	0.012235	0.36767	-2.84393
HHEX	-2.4323	10.994	-2.94549	0.012256	0.36767	-2.84558
ZNF679	-2.33072	11.7053	-2.94312	0.01231	0.367999	-2.84966
CBX7	-2.48534	9.54107	-2.94301	0.012313	0.367999	-2.84985
ERICH6	-1.85502	8.38486	-2.94086	0.012362	0.368792	-2.85356
TCF21	-3.8051	8.19686	-2.93581	0.012479	0.371583	-2.86227
EPB41L4B	1.81372	7.68277	2.93228	0.012561	0.373336	-2.86834
CD5	-2.15648	8.19898	-2.92881	0.012642	0.374551	-2.87434
LRRC15	2.80535	9.75336	2.92856	0.012648	0.374551	-2.87476
RHOF	-2.6077	8.91576	-2.92561	0.012717	0.37587	-2.87984
ANXA6	-2.26883	12.1708	-2.9247	0.012739	0.37587	-2.88142
MARCKSL1	-2.0532	14.0044	-2.92174	0.012809	0.377254	-2.88652
NKX2-5	-1.66925	8.65217	-2.91971	0.012858	0.377987	-2.89001
GIMAP7	-4.05121	11.1423	-2.91869	0.012882	0.378017	-2.89176
LCE3E	5.22614	11.9289	2.91677	0.012928	0.378308	-2.89508
FAM174A	1.81823	10.2537	2.91537	0.012962	0.378308	-2.89749
KCTD15	2.05129	10.5666	2.91535	0.012962	0.378308	-2.89751
PTPRF	3.26237	14.2522	2.91329	0.013012	0.378617	-2.90107
PRKCH	-1.66649	10.9211	-2.91297	0.013019	0.378617	-2.90161
ICAM3	-2.7896	11.2709	-2.91097	0.013068	0.379344	-2.90506
CDC42BPA	2.10708	12.0121	2.908	0.01314	0.380759	-2.91017
GIMAP2	-3.09344	10.9206	-2.90348	0.013251	0.382108	-2.91795
CLIC2	-2.7265	9.85019	-2.90341	0.013252	0.382108	-2.91807
GLS2	-2.46934	8.90393	-2.90321	0.013258	0.382108	-2.91843
NT5M	-1.69507	7.77403	-2.90149	0.0133	0.382458	-2.92138
FAM98B	1.83343	8.02552	2.9008	0.013317	0.382458	-2.92257
SLC24A3	2.05765	10.4643	2.89685	0.013415	0.384584	-2.92936
ITGA4	-2.54043	9.32407	-2.89488	0.013464	0.385017	-2.93276
STK4	-1.87795	12.4764	-2.89419	0.013482	0.385017	-2.93395
KRT2	1.68974	8.56593	2.89339	0.013501	0.385017	-2.93532
C2orf42	-1.65597	9.88831	-2.89146	0.01355	0.385722	-2.93865
MNS1	2.42043	9.24877	2.89039	0.013577	0.385807	-2.94048
TMC1	-1.75539	7.5389	-2.88751	0.01365	0.387098	-2.94544
HRAS	1.84168	11.7013	2.88591	0.01369	0.387098	-2.94819
2018-09-06	-2.92806	12.4991	-2.88497	0.013714	0.387098	-2.94981
WDR82	-1.71548	13.1767	-2.88482	0.013718	0.387098	-2.95007
GPR87	2.74275	10.8253	2.88043	0.01383	0.388947	-2.95761
CD6	-1.74286	8.01069	-2.88037	0.013832	0.388947	-2.95771
ABRA	-1.73021	8.12773	-2.8766	0.013929	0.391004	-2.96421
IL36RN	3.02184	10.2854	2.87357	0.014007	0.392419	-2.9694
PTPN7	-2.79602	10.5235	-2.87257	0.014034	0.392419	-2.97113
CDC42BPB	1.55266	13.9116	2.87185	0.014052	0.392419	-2.97236
ELL2	2.19585	10.0699	2.86987	0.014104	0.393187	-2.97577
NEIL1	-2.84521	12.2396	-2.86763	0.014163	0.394146	-2.97962
SPARCL1	-2.11975	11.8349	-2.86067	0.014347	0.397524	-2.99158
COL7A1	3.2588	13.192	2.86052	0.014351	0.397524	-2.99183
CD1E	-1.72152	7.8744	-2.85984	0.014369	0.397524	-2.99301
TNKS1BP1	2.86583	11.1833	2.85933	0.014383	0.397524	-2.99388
METTL21C	2.09578	7.9387	2.85783	0.014423	0.397651	-2.99645
APOBEC3A	2.68716	9.32182	2.85688	0.014448	0.397651	-2.99809
ZNF700	-1.58103	12.7976	-2.85605	0.01447	0.397651	-2.99951
BACH2	-3.41401	10.5643	-2.85505	0.014497	0.397651	-3.00123
FAM213A	2.11271	11.7677	2.85457	0.01451	0.397651	-3.00205
EBF1	-1.7284	9.40428	-2.85099	0.014607	0.399623	-3.0082
NCF1	-3.42683	11.2295	-2.84934	0.014652	0.400175	-3.01104
LSR	1.8002	13.2165	2.84664	0.014725	0.401425	-3.01568
LAD1	3.32898	11.6175	2.8455	0.014756	0.401425	-3.01763
OASL	2.45111	12.2895	2.84493	0.014772	0.401425	-3.01861
REXO1	-2.61089	7.7619	-2.84303	0.014824	0.40217	-3.02188
GPSM3	-2.56539	12.308	-2.84166	0.014862	0.402519	-3.02423
CRABP2	2.93404	10.3881	2.83823	0.014957	0.403741	-3.03012
SCO2	2.51261	13.328	2.83822	0.014957	0.403741	-3.03013
SACM1L	-2.13271	10.3466	-2.83567	0.015028	0.404925	-3.03451
GTPBP1	2.11264	8.32979	2.83354	0.015087	0.404925	-3.03816
LRRN1	-1.82639	8.94618	-2.83313	0.015099	0.404925	-3.03887
CX3CR1	-1.65814	9.02212	-2.83249	0.015117	0.404925	-3.03996
CLEC10A	-2.62009	9.1775	-2.83216	0.015126	0.404925	-3.04053
CLDN4	1.96858	11.7545	2.83018	0.015182	0.405369	-3.04393
CXCL8	2.84147	8.86586	2.82858	0.015227	0.405369	-3.04668
SSTR2	-2.01769	7.89465	-2.82684	0.015276	0.405369	-3.04965
SUN2	-1.7676	12.8279	-2.8266	0.015283	0.405369	-3.05007
SLC40A1	-2.43209	10.8971	-2.82627	0.015292	0.405369	-3.05063
CD3D	-3.484	12.7578	-2.82624	0.015293	0.405369	-3.05068
NFATC3	-1.95968	10.9409	-2.82479	0.015334	0.405372	-3.05317
IFITM3	1.69066	15.8463	2.82447	0.015343	0.405372	-3.05371
GPX8	2.07314	11.3174	2.82239	0.015403	0.40628	-3.05729
TRAF5	-2.78778	10.8822	-2.81996	0.015472	0.406863	-3.06145
F3	3.09458	12.5088	2.81986	0.015475	0.406863	-3.06163
CHGB	-1.75448	7.92768	-2.81772	0.015537	0.407233	-3.0653
HEPH	2.47722	10.8281	2.81762	0.01554	0.407233	-3.06547
NOS1AP	-1.92708	8.06198	-2.8166	0.015569	0.407342	-3.06722
COL6A1	2.2791	13.6543	2.81563	0.015597	0.407357	-3.06889
PIK3C2B	-1.57667	13.5063	-2.81484	0.01562	0.407357	-3.07024
WNT16	-1.77469	7.69664	-2.81232	0.015693	0.408607	-3.07456
WFDC3	2.00483	8.48908	2.81079	0.015738	0.409105	-3.07717
GIMAP4	-2.75919	10.5832	-2.80731	0.01584	0.411096	-3.08315
CYSLTR1	-2.02014	9.53117	-2.80449	0.015923	0.411292	-3.08797
SLURP1	4.09996	11.6062	2.80363	0.015948	0.411292	-3.08944
FOS	2.78855	14.6918	2.80358	0.01595	0.411292	-3.08953
CNFN	3.82488	13.2472	2.80315	0.015962	0.411292	-3.09027
NCOA3	-1.93011	11.8183	-2.80274	0.015974	0.411292	-3.09097
CCDC69	-3.01107	10.8048	-2.80146	0.016012	0.411615	-3.09317
CTAGE4	2.33992	10.7703	2.79705	0.016144	0.413193	-3.10072
SPN	-1.58561	8.60903	-2.79693	0.016147	0.413193	-3.10092
ITPR1	-2.08966	10.4564	-2.79683	0.016151	0.413193	-3.1011
PPM1K	-2.6268	10.4755	-2.79408	0.016233	0.413888	-3.10579
ARHGAP45	-2.08107	13.0363	-2.79256	0.016279	0.413888	-3.10841
MBNL1	-2.10017	12.9417	-2.7918	0.016302	0.413888	-3.1097
FAM13C	-1.83873	8.58384	-2.79018	0.016351	0.413888	-3.11248
LRRC45	-1.69156	9.65426	-2.79005	0.016355	0.413888	-3.1127
FCGR1B	3.50636	11.2109	2.7898	0.016362	0.413888	-3.11313
JUP	3.48716	13.8311	2.78747	0.016433	0.413888	-3.11711
LDLR	2.3495	11.57	2.78727	0.016439	0.413888	-3.11745
ITGAL	-2.60234	11.6112	-2.78727	0.016439	0.413888	-3.11745
EFCAB11	2.09025	9.66991	2.78647	0.016464	0.413888	-3.11884
SPSB1	1.87968	13.2652	2.78584	0.016483	0.413888	-3.11991
DAPP1	-1.80977	12.0352	-2.78486	0.016513	0.413888	-3.12158
KRT23	4.16972	12.2073	2.78437	0.016528	0.413888	-3.12241
SLITRK2	-1.74819	8.35497	-2.78359	0.016552	0.413888	-3.12376
SLC2A6	-2.19407	11.1893	-2.78326	0.016562	0.413888	-3.12431
OR6K3	1.77388	7.91182	2.77486	0.016822	0.418288	-3.13869
CCNG2	-2.2806	8.79677	-2.77376	0.016856	0.418288	-3.14058
TRIM29	2.95647	10.6313	2.77329	0.016871	0.418288	-3.14138
TREM2	3.97917	13.727	2.77205	0.016909	0.418288	-3.1435
ASB14	-1.67884	7.35576	-2.77157	0.016924	0.418288	-3.14431
OXNAD1	-2.14975	11.4167	-2.77131	0.016932	0.418288	-3.14476
SPTSSA	1.87371	13.0154	2.77035	0.016963	0.418288	-3.1464
PLEKHA6	-2.07763	8.60618	-2.76762	0.017049	0.418288	-3.15108
TMEM98	2.44946	11.2057	2.76712	0.017065	0.418288	-3.15193
RNF166	-1.92313	10.2691	-2.76661	0.017081	0.418288	-3.15279
BNIPL	3.2128	10.0524	2.76465	0.017143	0.418288	-3.15614
CFAP57	1.66519	10.1313	2.76409	0.017161	0.418288	-3.15711
KRT39	-1.58964	7.89895	-2.76384	0.017169	0.418288	-3.15754
NFKBID	-1.86999	8.18813	-2.76314	0.017191	0.418288	-3.15873
FHL2	1.95227	12.4198	2.76258	0.017209	0.418288	-3.15968
SEMA3E	-2.53616	8.05738	-2.76245	0.017213	0.418288	-3.15991
SLCO5A1	-1.80915	8.15285	-2.76204	0.017226	0.418288	-3.16062
LIMK2	2.12358	13.4014	2.76202	0.017227	0.418288	-3.16064
PRDM5	2.04252	7.94664	2.76193	0.017229	0.418288	-3.16079
CCND3	-1.83832	11.7954	-2.76078	0.017266	0.418427	-3.16276
FUCA1	-2.69414	11.9973	-2.76014	0.017287	0.418427	-3.16386
GRIN3A	1.80627	8.12082	2.75915	0.017318	0.418562	-3.16554
KREMEN1	2.0353	10.1962	2.75809	0.017353	0.418623	-3.16737
SLC16A1	2.75139	12.1323	2.75746	0.017373	0.418623	-3.16843
PRKRIP1	1.75072	9.9172	2.75504	0.017451	0.419533	-3.17258
ABCA12	2.89999	11.1256	2.75442	0.017471	0.419533	-3.17363
MELTF	-1.87437	9.00446	-2.75283	0.017522	0.419533	-3.17634
CNTN2	-1.6862	7.50416	-2.75243	0.017535	0.419533	-3.17703
CTTN	2.68663	15.8473	2.75229	0.01754	0.419533	-3.17728
CD244	-1.84469	9.66349	-2.75116	0.017577	0.419785	-3.1792
SLC14A2	-1.53103	9.74477	-2.74833	0.017669	0.421368	-3.18403
F12	2.58029	10.5858	2.74377	0.017819	0.42373	-3.19182
CDKN2C	-1.97645	8.54969	-2.74372	0.01782	0.42373	-3.1919
FAM129B	2.30652	11.0628	2.74112	0.017907	0.425156	-3.19635
FFAR3	-1.81064	8.18266	-2.7396	0.017957	0.425721	-3.19893
BMP2	2.76822	9.57718	2.73548	0.018095	0.427214	-3.20597
STRA8	-2.6881	8.27373	-2.73515	0.018105	0.427214	-3.20652
GPR160	-2.71257	9.84829	-2.73512	0.018106	0.427214	-3.20657
ADAM15	2.03975	12.2663	2.73394	0.018146	0.427214	-3.2086
MB	1.98447	8.00043	2.73377	0.018152	0.427214	-3.20888
NOD1	-1.82005	8.67319	-2.73164	0.018223	0.427623	-3.21251
RTKN	2.56019	9.99788	2.73085	0.01825	0.427623	-3.21386
GAREM1	2.26014	10.1399	2.73083	0.018251	0.427623	-3.21389
OR5AP2	-1.83005	7.94762	-2.73011	0.018275	0.427623	-3.21511
LIME1	-2.46691	9.7729	-2.72451	0.018466	0.43136	-3.22467
WASF1	1.81673	10.0131	2.72263	0.01853	0.43136	-3.22787
CNOT7	-1.7083	9.78849	-2.72263	0.01853	0.43136	-3.22788
HBQ1	1.50721	7.49105	2.72217	0.018546	0.43136	-3.22866
NHLH2	-2.31535	7.38534	-2.72152	0.018568	0.43136	-3.22977
PNISR	-1.66415	14.0223	-2.71865	0.018667	0.433036	-3.23467
ALDH3B2	4.88419	12.3242	2.71377	0.018836	0.435556	-3.24297
IL7	-2.57152	9.43274	-2.71359	0.018842	0.435556	-3.24328
PDGFA	2.44606	13.1801	2.71203	0.018897	0.435556	-3.24594
SH3KBP1	-2.68608	12.4474	-2.71132	0.018922	0.435556	-3.24715
C1orf198	1.86227	9.64315	2.71103	0.018932	0.435556	-3.24764
DOCK8	-2.46973	12.2234	-2.71072	0.018943	0.435556	-3.24817
SLC10A5	2.01131	7.62773	2.70962	0.018981	0.435556	-3.25004
SCNN1A	3.42488	11.82	2.70934	0.018991	0.435556	-3.25052
CD37	-4.17079	12.1344	-2.70853	0.01902	0.435591	-3.2519
HIST2H2AB	1.80829	12.0024	2.70667	0.019085	0.436063	-3.25507
ANGPTL6	-2.00297	8.81749	-2.70642	0.019094	0.436063	-3.2555
SIX5	1.55357	12.4106	2.70442	0.019165	0.43634	-3.2589
CRTC3	-1.68229	8.18506	-2.70417	0.019174	0.43634	-3.25933
HOMER3	3.08192	11.8526	2.70379	0.019187	0.43634	-3.25998
COMTD1	1.6561	12.3886	2.7004	0.019308	0.438461	-3.26573
ZNF439	-2.0285	8.82578	-2.69909	0.019355	0.438916	-3.26798
OR2G3	1.82998	8.27763	2.6948	0.019509	0.441018	-3.27527
HNRNPH1	-2.06671	14.0705	-2.69433	0.019526	0.441018	-3.27606
ATP6V1D	1.64785	12.4852	2.69361	0.019552	0.441018	-3.2773
NAT2	1.61641	8.31302	2.69348	0.019557	0.441018	-3.27752
NQO1	2.14822	11.0742	2.69256	0.01959	0.441153	-3.27909
ARHGAP15	-3.06803	10.9958	-2.69178	0.019618	0.441164	-3.2804
F2RL3	-1.64569	8.33664	-2.69104	0.019645	0.441164	-3.28167
MAPRE2	-1.63021	11.7567	-2.68784	0.019762	0.442513	-3.28712
TRIP6	1.87032	14.6082	2.6872	0.019785	0.442513	-3.2882
PNLIPRP3	1.74385	8.56391	2.68714	0.019787	0.442513	-3.2883
B3GALT2	-2.52912	7.85891	-2.68543	0.01985	0.443302	-3.29121
ADORA2A	-1.65703	8.10328	-2.68467	0.019877	0.443309	-3.29249
CLTCL1	1.69331	9.51527	2.68299	0.019939	0.444074	-3.29535
HNRNPDL	-1.75521	11.7398	-2.68161	0.01999	0.4446	-3.2977
NOSTRIN	-2.41129	9.46749	-2.68005	0.020048	0.445272	-3.30036
TXNDC17	1.72021	14.8941	2.67686	0.020167	0.446174	-3.30578
IL7R	-3.21755	13.6893	-2.67674	0.020171	0.446174	-3.30597
CDH1	2.49438	14.5983	2.67672	0.020172	0.446174	-3.306
CLU	-3.58358	15.0066	-2.67591	0.020202	0.446236	-3.30738
KLHL13	1.82212	9.69789	2.67491	0.020239	0.446453	-3.30908
SAA2	2.83924	10.8787	2.67325	0.020302	0.447086	-3.31191
CCL14	-3.90141	10.6819	-2.67267	0.020323	0.447086	-3.31289
FOXP1	-1.61189	12.1338	-2.66973	0.020434	0.448911	-3.31789
DCANP1	-2.87221	9.2608	-2.6678	0.020507	0.449117	-3.32116
SCG5	2.33809	9.2632	2.66749	0.020519	0.449117	-3.32168
LGALS2	-2.93983	10.823	-2.66728	0.020527	0.449117	-3.32205
RPL15	-1.44852	16.3495	-2.66456	0.02063	0.450766	-3.32666
FNBP1	-2.45774	12.2067	-2.66366	0.020664	0.450904	-3.32818
MMP14	3.17797	11.7336	2.66255	0.020707	0.451228	-3.33008
PIAS4	-2.37353	9.77408	-2.66126	0.020756	0.451504	-3.33225
CD200	-1.90244	8.29752	-2.65865	0.020857	0.451504	-3.33669
INTS6-AS1	-2.11603	8.81768	-2.65843	0.020865	0.451504	-3.33706
STK33	-1.6766	7.42139	-2.65764	0.020896	0.451504	-3.33841
IRF4	-2.17909	8.92585	-2.65734	0.020907	0.451504	-3.33891
VAV1	-2.65685	9.56381	-2.65731	0.020908	0.451504	-3.33895
SARAF	-2.29139	13.4287	-2.65671	0.020931	0.451504	-3.33997
C7	-4.38344	11.8539	-2.65453	0.021016	0.451504	-3.34368
NHS	1.94793	9.15574	2.65423	0.021027	0.451504	-3.34418
ULBP3	1.85731	8.34258	2.6541	0.021032	0.451504	-3.3444
CNDP1	1.7208	7.8068	2.65387	0.021041	0.451504	-3.34479
PTGER4	-2.09882	7.98227	-2.65353	0.021055	0.451504	-3.34538
BLNK	-2.00836	12.8796	-2.651	0.021153	0.452439	-3.34966
IL33	-2.20955	8.22625	-2.65002	0.021192	0.452439	-3.35133
HIC2	1.88681	9.44427	2.64958	0.021209	0.452439	-3.35207
CRYGC	-1.62657	7.95122	-2.64954	0.02121	0.452439	-3.35214
PTRF	2.20132	11.84	2.64854	0.021249	0.452675	-3.35383
CLTB	2.29488	13.3273	2.64705	0.021308	0.453329	-3.35636
RAB31	1.73158	13.0383	2.64542	0.021372	0.453767	-3.35913
ADGRG2	-2.11364	9.09773	-2.6451	0.021385	0.453767	-3.35966
POU3F3	1.82072	8.34155	2.64408	0.021425	0.453902	-3.36139
SLC22A1	2.78464	9.45544	2.64352	0.021447	0.453902	-3.36234
NIN	-1.74209	9.18454	-2.64272	0.021479	0.453979	-3.3637
HOXA2	-2.07077	8.28658	-2.63952	0.021606	0.45513	-3.36911
FDXR	2.14013	13.3915	2.63926	0.021617	0.45513	-3.36956
TSPAN6	1.85641	10.4022	2.63914	0.021621	0.45513	-3.36976
PEX11G	-1.52091	9.72165	-2.6374	0.021691	0.45513	-3.37271
GALT	-1.91846	7.56696	-2.63723	0.021698	0.45513	-3.37299
ATP2A3	-2.56587	10.3781	-2.63712	0.021702	0.45513	-3.37319
CYB561A3	-2.35716	10.455	-2.63439	0.021812	0.456574	-3.3778
DFFB	-1.85849	9.38777	-2.63328	0.021856	0.456574	-3.37968
CLCNKB	-1.95227	9.10305	-2.63252	0.021887	0.456574	-3.38096
SRPX2	2.40707	10.0119	2.63194	0.021911	0.456574	-3.38195
LYL1	-2.73484	9.24962	-2.6319	0.021912	0.456574	-3.38203
VANGL1	3.01729	12.8838	2.63103	0.021948	0.456717	-3.3835
ZFP14	-1.42066	8.7774	-2.62884	0.022036	0.457099	-3.38721
PTK6	1.98022	10.9774	2.6286	0.022046	0.457099	-3.38761
JAML	-2.25188	8.62799	-2.62849	0.022051	0.457099	-3.3878
CD40	-2.07628	9.88688	-2.62528	0.022181	0.458964	-3.39322
NMRK1	-1.519	12.1406	-2.62466	0.022207	0.458964	-3.39428
TFDP3	-1.68003	8.22906	-2.62417	0.022227	0.458964	-3.3951
RASSF2	-2.86876	12.5267	-2.62351	0.022254	0.458964	-3.39623
PNRC2	-1.68123	13.5838	-2.62208	0.022313	0.458979	-3.39863
APOL2	2.39953	15.2251	2.62202	0.022315	0.458979	-3.39874
ZNF503	1.6593	12.2505	2.62142	0.02234	0.458979	-3.39976
SLC6A8	3.25578	12.3519	2.61861	0.022456	0.460774	-3.4045
FUT2	1.83022	9.21219	2.61729	0.02251	0.461308	-3.40673
SYT4	1.90348	8.3641	2.61544	0.022587	0.462265	-3.40986
ZNF347	-1.79712	10.5549	-2.61415	0.022642	0.462265	-3.41205
RHBDF1	1.85639	12.6997	2.6141	0.022644	0.462265	-3.41214
CLEC2D	-2.51732	10.2152	-2.61288	0.022695	0.462265	-3.4142
UGCG	-1.66861	12.341	-2.61275	0.0227	0.462265	-3.41442
SLC25A10	1.77185	9.59802	2.61098	0.022774	0.463187	-3.4174
PTPN12	1.50845	14.0867	2.61017	0.022808	0.463298	-3.41877
TRIM9	-1.59688	8.04082	-2.60917	0.02285	0.463568	-3.42046
EPHA3	-2.15339	7.49858	-2.60654	0.022961	0.46524	-3.42491
CRCT1	2.55322	10.8599	2.60547	0.023007	0.465579	-3.42672
LIX1L	-2.28479	7.61948	-2.60182	0.023162	0.467777	-3.43288
ZNF208	-1.72733	10.3686	-2.60155	0.023173	0.467777	-3.43333
LALBA	-1.86878	7.96026	-2.60038	0.023223	0.468203	-3.4353
OSBPL10	-1.80711	8.49627	-2.59832	0.023312	0.468577	-3.43878
ITGA2	1.84877	7.79976	2.59772	0.023338	0.468577	-3.4398
CAV1	2.73547	14.7475	2.59729	0.023356	0.468577	-3.44052
ZHX3	-1.70407	8.23486	-2.59725	0.023358	0.468577	-3.44059
LAT2	-3.34282	10.3046	-2.59618	0.023404	0.468921	-3.4424
DTNB	-1.68907	8.17461	-2.59488	0.02346	0.469462	-3.44459
EDARADD	1.81494	8.54048	2.59401	0.023498	0.469635	-3.44606
SRGAP1	1.51612	9.33896	2.59296	0.023543	0.469941	-3.44782
PYGM	-2.14823	8.04156	-2.59073	0.02364	0.469941	-3.45158
APOL6	2.37843	8.76996	2.58985	0.023678	0.469941	-3.45307
PC	1.72607	9.5222	2.5891	0.023711	0.469941	-3.45434
TRPM4	2.32552	10.5056	2.5891	0.023711	0.469941	-3.45434
CCNI	-1.6235	15.5079	-2.58908	0.023712	0.469941	-3.45437
CCL13	2.4736	10.8496	2.58884	0.023722	0.469941	-3.45478
SAMSN1	-2.6109	10.7599	-2.58824	0.023749	0.469941	-3.45579
FAM114A1	2.01097	12.6153	2.58765	0.023775	0.469941	-3.45679
MMP11	3.84209	14.1074	2.58662	0.02382	0.470257	-3.45852
CORO1C	1.68241	10.7118	2.58315	0.023973	0.472697	-3.46438
LOC727820	-1.99499	15.0811	-2.57943	0.024137	0.474591	-3.47064
PLPP5	-1.60906	11.0663	-2.57941	0.024138	0.474591	-3.47068
AMY2A	-1.93135	11.4182	-2.57849	0.024179	0.474591	-3.47222
PMEPA1	1.89713	12.1753	2.57833	0.024186	0.474591	-3.47249
KRT16	4.57914	15.5637	2.57733	0.024231	0.474893	-3.47419
IPCEF1	-2.0306	8.63544	-2.57634	0.024275	0.475181	-3.47585
KIF21A	1.49921	8.89887	2.57256	0.024444	0.477919	-3.48221
KRTAP6-3	1.59824	8.91363	2.56986	0.024566	0.478176	-3.48675
FAM20A	1.93061	12.475	2.5696	0.024578	0.478176	-3.48721
KIAA0556	1.85548	9.66354	2.56815	0.024643	0.478176	-3.48964
TMEM163	-3.13199	9.32345	-2.56804	0.024649	0.478176	-3.48983
IYD	-1.74202	8.28543	-2.5668	0.024705	0.478176	-3.4919
TMEM71	-1.89694	8.24816	-2.56651	0.024718	0.478176	-3.4924
PLEKHA7	1.58362	9.3081	2.56634	0.024726	0.478176	-3.49269
ITM2A	-2.9267	10.8416	-2.56613	0.024735	0.478176	-3.49303
RASA2	-1.97133	8.61592	-2.56577	0.024752	0.478176	-3.49364
NAPSA	-1.95559	9.44077	-2.56574	0.024753	0.478176	-3.4937
WDR5B	-1.67027	8.77364	-2.56198	0.024925	0.480923	-3.50003
TMPRSS11E	2.89263	9.85039	2.56127	0.024957	0.480973	-3.50121
TDRKH	-2.12367	8.16371	-2.55869	0.025076	0.482123	-3.50555
PPIL3	-1.50252	11.6734	-2.55868	0.025077	0.482123	-3.50558
SIRPG	-2.36885	10.6004	-2.5575	0.025131	0.482598	-3.50756
RNF125	-2.84392	9.49474	-2.5558	0.02521	0.483124	-3.51041
PTGDS	-3.99584	12.8395	-2.55561	0.025218	0.483124	-3.51073
ZNF595	-1.59097	12.504	-2.55465	0.025263	0.483411	-3.51235
BTK	-2.98516	10.0243	-2.55058	0.025453	0.486463	-3.51918
ASB17	-1.70294	8.41305	-2.54963	0.025497	0.486738	-3.52078
SIPA1L2	2.38447	11.6557	2.54881	0.025536	0.486897	-3.52216
NWD1	1.76812	8.20143	2.54727	0.025608	0.487707	-3.52475
KIAA0226L	-2.36588	9.46345	-2.54566	0.025684	0.488576	-3.52746
ZNF302	-1.49579	10.2454	-2.54463	0.025733	0.488924	-3.52918
NFIL3	1.64354	13.2406	2.54208	0.025854	0.489612	-3.53347
C1orf162	-2.42427	11.2318	-2.54195	0.02586	0.489612	-3.53369
TMEM268	-1.76322	8.69976	-2.5415	0.025881	0.489612	-3.53444
TM4SF1	1.98441	12.7093	2.54131	0.02589	0.489612	-3.53475
TMEM204	-2.15381	9.10858	-2.53821	0.026038	0.491311	-3.53996
GHRL	-1.91949	8.59132	-2.53717	0.026088	0.491311	-3.5417
ARHGDIB	-2.23668	15.0164	-2.53654	0.026118	0.491311	-3.54276
BEX3	1.69441	14.6651	2.53549	0.026169	0.491311	-3.54453
CLEC4F	-1.90086	8.60282	-2.53499	0.026193	0.491311	-3.54537
PLCG2	-1.97229	11.3872	-2.53371	0.026254	0.491311	-3.5475
RNPC3	-1.7622	12.5548	-2.5329	0.026293	0.491311	-3.54886
HILPDA	2.26028	10.9238	2.53285	0.026296	0.491311	-3.54895
CNGA3	-1.62031	7.93285	-2.53274	0.026302	0.491311	-3.54914
DDX3Y	3.91878	10.5274	2.53256	0.02631	0.491311	-3.54944
VKORC1L1	1.81227	9.9652	2.53247	0.026314	0.491311	-3.54959
CNN1	1.69575	9.36404	2.53183	0.026345	0.491326	-3.55067
HOXA10	2.06139	10.2688	2.5305	0.02641	0.491954	-3.55289
PHYHIP	1.93166	9.11979	2.5294	0.026463	0.492251	-3.55475
ARHGAP17	-1.85986	11.9658	-2.52892	0.026486	0.492251	-3.55554
MLXIPL	1.68095	8.5567	2.5282	0.026522	0.492344	-3.55676
CYLD	-2.11205	10.458	-2.52448	0.026703	0.495143	-3.56298
TFAP2A	3.20428	9.99902	2.52231	0.02681	0.496554	-3.56662
EMCN	-1.38547	8.377	-2.52102	0.026873	0.497157	-3.56878
REPIN1	-1.72105	12.2099	-2.51889	0.026979	0.497727	-3.57235
TBCC	-1.5097	12.0586	-2.51886	0.02698	0.497727	-3.5724
VCAN	1.85139	10.7919	2.51828	0.027009	0.497727	-3.57337
MRPL42	2.20214	9.48664	2.51568	0.027138	0.497727	-3.57773
THAP1	-1.83678	9.84219	-2.51566	0.027139	0.497727	-3.57776
TMTC1	-1.38821	8.171	-2.51529	0.027158	0.497727	-3.57837
ARHGAP4	-1.93692	10.1149	-2.51516	0.027164	0.497727	-3.5786
SLC31A1	2.01895	11.5128	2.51459	0.027193	0.497727	-3.57956
ATP8A1	-1.48913	7.76421	-2.51425	0.02721	0.497727	-3.58013
CPXM1	2.69584	11.1683	2.5142	0.027212	0.497727	-3.5802
IL12A	-1.50757	7.88932	-2.51202	0.027321	0.498734	-3.58385
SUPT20H	-1.54627	10.4646	-2.51105	0.02737	0.498734	-3.58548
SLC26A8	-2.08535	7.48591	-2.51103	0.027371	0.498734	-3.58551
SLC44A3	2.13305	9.68851	2.51064	0.02739	0.498734	-3.58616
TMEM117	2.68429	10.3445	2.50832	0.027507	0.500296	-3.59004
ZACN	-2.46387	8.24501	-2.50548	0.027651	0.501487	-3.5948
CXCL12	-3.5963	10.9769	-2.50416	0.027718	0.501487	-3.597
TNF	-2.30349	8.71468	-2.50343	0.027755	0.501487	-3.59822
OR1L6	-2.13576	8.4517	-2.50298	0.027778	0.501487	-3.59897
GLI4	2.19989	10.5196	2.50298	0.027778	0.501487	-3.59898
KIAA0922	-1.38602	10.6547	-2.5024	0.027808	0.501487	-3.59995
UPP1	1.62973	10.7017	2.50233	0.027811	0.501487	-3.60006
SS18L2	-1.52264	11.9474	-2.50187	0.027835	0.501487	-3.60083
FOXC1	2.01715	12.4895	2.50154	0.027852	0.501487	-3.60139
RASGRP1	-1.52318	13.0771	-2.50028	0.027916	0.502084	-3.60349
B4GAT1	-1.96943	8.49422	-2.49832	0.028016	0.503332	-3.60676
GRK6	-1.63173	10.3823	-2.49588	0.028142	0.505025	-3.61084
EIF4EBP1	1.92634	12.5575	2.49506	0.028185	0.50504	-3.61221
CHI3L2	-2.3271	9.73267	-2.49436	0.028221	0.50504	-3.61338
KDR	-1.63218	8.84859	-2.49346	0.028267	0.50504	-3.61488
RPL10A	-1.53499	16.131	-2.49174	0.028356	0.50504	-3.61775
ZNF239	-1.72368	9.20311	-2.49163	0.028362	0.50504	-3.61794
BIRC3	-3.66809	10.3254	-2.48912	0.028493	0.50504	-3.62213
TTLL12	1.97353	13.4525	2.48901	0.028499	0.50504	-3.62232
ECE2	1.48524	9.35653	2.48882	0.028509	0.50504	-3.62264
FBL	-1.56965	13.1606	-2.48789	0.028557	0.50504	-3.62419
MPPED1	-2.37438	8.72974	-2.48785	0.028559	0.50504	-3.62425
GM2A	1.71986	15.8866	2.48732	0.028587	0.50504	-3.62513
ERCC6	1.4751	8.48875	2.48726	0.02859	0.50504	-3.62523
SPP1	5.18451	14.9245	2.48635	0.028638	0.50504	-3.62675
LIMD1	-1.77977	8.60953	-2.48586	0.028664	0.50504	-3.62757
PDE2A	-1.83659	9.00779	-2.48561	0.028677	0.50504	-3.62799
ZNF175	-1.45676	8.12258	-2.48559	0.028678	0.50504	-3.62802
GREM1	1.90616	10.9413	2.48527	0.028695	0.50504	-3.62857
NDRG1	2.89792	16.1501	2.48348	0.028789	0.50504	-3.63155
ORAI2	-1.95934	9.08578	-2.483	0.028814	0.50504	-3.63234
STAMBPL1	-1.52232	8.39917	-2.48274	0.028828	0.50504	-3.63279
GTF2IRD2B	-1.60695	9.51152	-2.48247	0.028843	0.50504	-3.63323
CRYM	-1.67612	8.4656	-2.48177	0.02888	0.50504	-3.63441
ACY3	-1.42748	8.68096	-2.48124	0.028908	0.50504	-3.63529
PDE7A	-2.25854	9.0126	-2.48094	0.028923	0.50504	-3.63578
FAM78A	-1.69934	8.38471	-2.47925	0.029013	0.50504	-3.6386
AKAP17A	-1.66784	13.2357	-2.47851	0.029053	0.50504	-3.63984
NACC2	1.79485	9.46404	2.47828	0.029065	0.50504	-3.64023
CACNA2D3	-2.20855	8.69879	-2.47761	0.0291	0.50504	-3.64134
ST14	2.15543	13.3116	2.47737	0.029113	0.50504	-3.64173
TRPV3	-1.51598	8.34653	-2.47701	0.029132	0.50504	-3.64234
NKTR	-1.50511	12.5389	-2.4768	0.029144	0.50504	-3.64269
RNASE6	-1.66005	11.0539	-2.4766	0.029154	0.50504	-3.64302
ACSM5	-2.93579	8.57721	-2.47575	0.0292	0.50504	-3.64443
EZH1	-1.65236	8.71217	-2.47566	0.029205	0.50504	-3.6446
NFKB2	-2.20834	10.1548	-2.47372	0.029309	0.505123	-3.64783
SRSF5	-1.57306	14.1647	-2.47303	0.029346	0.505123	-3.64897
PRKCQ	-2.31929	9.3649	-2.47302	0.029346	0.505123	-3.64899
IL23A	-2.149	9.4606	-2.47293	0.029351	0.505123	-3.64914
DENND6A	-1.80992	8.97442	-2.47264	0.029367	0.505123	-3.64962
HLA-DQA1	-2.33351	14.1415	-2.47168	0.029418	0.505123	-3.65122
FAM179B	-1.49275	8.57612	-2.47139	0.029434	0.505123	-3.6517
PRSS41	1.47724	8.57261	2.47091	0.02946	0.505123	-3.6525
RBP4	1.62776	7.89428	2.46966	0.029527	0.505747	-3.65459
YES1	1.76937	13.1855	2.4681	0.029612	0.506655	-3.65718
KRT40	-2.09516	8.78974	-2.46678	0.029684	0.507066	-3.65939
MAGEL2	-1.4743	8.68393	-2.46637	0.029706	0.507066	-3.66007
CCDC8	1.96492	8.88165	2.46593	0.02973	0.507066	-3.6608
OR1L8	2.11192	8.05661	2.46237	0.029924	0.509487	-3.66672
C5orf45	-1.8613	12.3371	-2.46128	0.029983	0.509487	-3.66853
RNF44	-1.51534	13.2523	-2.46111	0.029993	0.509487	-3.66882
MFSD4B	-1.91634	8.68924	-2.46102	0.029998	0.509487	-3.66896
AP1S2	-2.26743	10.8116	-2.45906	0.030106	0.510387	-3.67223
ABCC12	1.95228	7.79268	2.45891	0.030114	0.510387	-3.67248
ITGA3	2.42661	10.6934	2.4562	0.030263	0.510641	-3.67699
DOCK11	-2.10908	12.1471	-2.45598	0.030276	0.510641	-3.67736
NSL1	-1.88198	11.1842	-2.45563	0.030295	0.510641	-3.67794
SLC10A3	2.10908	11.8816	2.45534	0.030311	0.510641	-3.67843
CAST	1.37856	13.4364	2.45493	0.030334	0.510641	-3.67909
BTNL3	-1.9561	8.24677	-2.45483	0.03034	0.510641	-3.67927
KRT9	2.00963	8.33654	2.45465	0.03035	0.510641	-3.67957
INPP5D	-2.56195	11.7552	-2.45235	0.030478	0.511182	-3.68339
SOX7	1.8421	10.3208	2.45179	0.030509	0.511182	-3.68432
CARD8	-1.91315	9.7557	-2.45027	0.030594	0.511182	-3.68685
DCLRE1C	-1.75036	12.9709	-2.44972	0.030624	0.511182	-3.68776
CRKL	2.03612	8.02627	2.4492	0.030653	0.511182	-3.68862
ITFG2	-1.51802	9.41006	-2.44891	0.03067	0.511182	-3.68911
TOX	-2.12113	8.91682	-2.44884	0.030674	0.511182	-3.68923
TRIM17	2.1507	8.69158	2.44749	0.03075	0.511182	-3.69147
HNRNPD	-1.40026	12.613	-2.44701	0.030776	0.511182	-3.69226
METTL21A	-1.68374	9.68983	-2.44668	0.030795	0.511182	-3.69281
ZNF676	-1.5267	11.448	-2.4466	0.0308	0.511182	-3.69295
ALPK2	-1.80302	11.1789	-2.44648	0.030806	0.511182	-3.69315
TRAT1	-1.95566	8.12424	-2.4458	0.030845	0.511182	-3.69428
RBBP4	-1.60857	11.8245	-2.44579	0.030846	0.511182	-3.6943
CD83	-2.53873	12.7475	-2.4456	0.030856	0.511182	-3.69461
LTBR	2.03157	11.9948	2.4429	0.031009	0.512824	-3.69909
SORCS2	1.98634	9.60464	2.44272	0.031019	0.512824	-3.69939
NLRP4	-1.67857	8.14447	-2.44132	0.031099	0.5135	-3.70172
ADRB3	-1.47829	8.0345	-2.44038	0.031152	0.5135	-3.70328
OXSM	-1.79477	8.58141	-2.44021	0.031161	0.5135	-3.70355
PLXDC2	2.32134	9.78756	2.43977	0.031187	0.5135	-3.70429
PVRIG	-3.0107	12.3261	-2.43695	0.031348	0.515633	-3.70898
CLMN	-2.05229	9.46	-2.4349	0.031465	0.517034	-3.71237
SLC16A3	2.00964	12.1966	2.43237	0.031611	0.518269	-3.71657
GABRB1	-1.55307	8.17467	-2.43233	0.031614	0.518269	-3.71664
ATF7IP2	-2.15378	10.3749	-2.43153	0.03166	0.518269	-3.71797
MARVELD1	2.14334	14.559	2.43114	0.031682	0.518269	-3.7186
AGMAT	-2.02865	8.49161	-2.43082	0.031701	0.518269	-3.71913
IGFBP2	3.33099	12.8656	2.43025	0.031734	0.518289	-3.72009
ENO1	1.47534	18.3258	2.42894	0.03181	0.51901	-3.72226
TMEM243	-1.69424	11.3569	-2.42806	0.031861	0.519134	-3.72371
C9orf3	1.42184	9.90052	2.42695	0.031926	0.519134	-3.72555
CHMP7	-2.79626	8.80112	-2.4267	0.03194	0.519134	-3.72596
FAM153A	-1.63262	8.5042	-2.42608	0.031976	0.519134	-3.72699
ASAP3	1.8954	11.4307	2.4259	0.031987	0.519134	-3.7273
RUNDC3B	-1.42407	7.76321	-2.4255	0.03201	0.519134	-3.72796
CSPG4	2.11118	11.7896	2.42436	0.032077	0.519519	-3.72984
DGKA	-1.98597	12.7048	-2.424	0.032098	0.519519	-3.73045
GGN	1.73439	11.162	2.42214	0.032207	0.520757	-3.73352
MSR1	2.12946	9.36338	2.42069	0.032293	0.521594	-3.73592
HBEGF	2.62492	9.88988	2.41983	0.032343	0.521594	-3.73734
SOX4	2.0585	12.8865	2.41881	0.032404	0.521594	-3.73904
CNTRL	-1.76735	8.89073	-2.41779	0.032464	0.521594	-3.74073
ZNF217	-1.59253	12.1347	-2.4173	0.032493	0.521594	-3.74154
FAM159A	-2.17131	9.50886	-2.41714	0.032502	0.521594	-3.7418
AK4	2.6378	12.0519	2.41668	0.03253	0.521594	-3.74256
FCRLA	-3.2187	9.6752	-2.4165	0.032541	0.521594	-3.74286
MAP3K14	-2.12424	9.71005	-2.4163	0.032553	0.521594	-3.7432
ACD	-1.54966	9.41546	-2.41561	0.032594	0.521594	-3.74434
IL32	-1.58237	12.9461	-2.41527	0.032614	0.521594	-3.7449
STAG3	-2.99065	10.6064	-2.41355	0.032716	0.522714	-3.74774
AP4E1	-1.93066	7.85175	-2.41275	0.032764	0.522767	-3.74906
FAM117A	-2.48726	11.0256	-2.41237	0.032787	0.522767	-3.7497
GAS2	-1.84221	7.79881	-2.41187	0.032816	0.522767	-3.75051
MSRB1	1.6376	11.9615	2.41084	0.032879	0.522879	-3.75223
PPP2R5C	-1.53615	12.5216	-2.4105	0.032899	0.522879	-3.75278
C10orf99	3.95247	13.039	2.40968	0.032948	0.522879	-3.75414
TBC1D4	-2.60756	11.5481	-2.4096	0.032953	0.522879	-3.75427
CCDC50	-1.43259	12.7083	-2.40895	0.032992	0.522992	-3.75536
FAM131A	-1.68411	8.26747	-2.40773	0.033066	0.523643	-3.75738
BTLA	-2.33662	9.77525	-2.40689	0.033116	0.523932	-3.75876
NPAS3	2.14149	8.15919	2.40436	0.033269	0.525835	-3.76293
SERPINB4	5.49024	10.4939	2.40351	0.033321	0.526097	-3.76435
SAR1A	1.571	13.3721	2.40302	0.033351	0.526097	-3.76516
CD3G	-3.39799	10.2817	-2.40159	0.033438	0.526956	-3.76752
RASEF	1.61176	10.0061	2.39979	0.033548	0.527717	-3.77049
ENAH	1.47232	11.1262	2.39926	0.03358	0.527717	-3.77137
EVL	-1.69494	11.5506	-2.39919	0.033584	0.527717	-3.77147
GRAP	-2.27021	9.97337	-2.39856	0.033623	0.527817	-3.77252
CLEC11A	2.2014	10.9361	2.3975	0.033688	0.528151	-3.77427
FAM20C	2.14287	9.67004	2.39715	0.03371	0.528151	-3.77485
CXCL17	2.58099	10.1002	2.39567	0.033801	0.528625	-3.7773
AGAP2	1.87581	8.21173	2.39559	0.033805	0.528625	-3.77742
INSR	2.07077	8.69185	2.39486	0.033851	0.528825	-3.77864
SEMA4D	-1.53475	13.7206	-2.39406	0.0339	0.529085	-3.77996
TLR3	1.75039	7.97522	2.39172	0.034045	0.530173	-3.78381
TERB2	1.83472	8.24358	2.39085	0.034098	0.530173	-3.78524
CWH43	3.67258	9.4395	2.38949	0.034183	0.530173	-3.78749
LCE4A	1.97529	11.4896	2.38935	0.034192	0.530173	-3.78771
DUSP1	2.03989	15.5535	2.38919	0.034202	0.530173	-3.78798
NR5A1	-1.37485	8.00247	-2.38898	0.034215	0.530173	-3.78833
DSTN	1.75297	15.7125	2.38884	0.034224	0.530173	-3.78856
GUCA1B	1.6591	8.3834	2.38871	0.034232	0.530173	-3.78878
GNAI1	2.41115	12.2998	2.38783	0.034287	0.530515	-3.79023
B3GNT9	1.51179	10.1669	2.38591	0.034407	0.531204	-3.7934
FGD3	-1.40531	10.5583	-2.38581	0.034413	0.531204	-3.79355
NTM	1.8279	8.28218	2.38554	0.03443	0.531204	-3.794
GPA33	-1.67256	8.3667	-2.38345	0.034561	0.532721	-3.79745
TP53I3	1.63009	11.5071	2.38155	0.034681	0.532738	-3.80058
CCDC88B	-1.5916	9.12523	-2.38065	0.034738	0.532738	-3.80207
OFD1	-1.55613	12.9105	-2.38028	0.034762	0.532738	-3.80267
ARGLU1	-1.50751	14.2114	-2.37927	0.034826	0.532738	-3.80434
ZNF429	-1.91878	13.8798	-2.37914	0.034834	0.532738	-3.80454
KAT6B	-1.34594	10.9848	-2.37866	0.034864	0.532738	-3.80534
SHB	2.15034	9.5771	2.37831	0.034887	0.532738	-3.80592
HCLS1	-2.64157	13.4135	-2.37656	0.034998	0.532738	-3.8088
LAMB1	1.84502	12.6927	2.37603	0.035032	0.532738	-3.80967
OR4X1	-1.70765	9.22806	-2.37582	0.035045	0.532738	-3.81002
P2RY10	-1.88724	10.0632	-2.3756	0.035059	0.532738	-3.81038
SENP7	-1.45605	7.84146	-2.37494	0.035101	0.532738	-3.81146
IL11	-1.61493	8.43444	-2.37481	0.035109	0.532738	-3.81167
CHRNB2	-2.32397	10.4679	-2.37455	0.035126	0.532738	-3.81211
ZNF573	-2.04397	11.156	-2.37441	0.035135	0.532738	-3.81234
MTTP	1.74992	8.78317	2.37351	0.035193	0.532738	-3.81383
PDE6H	-1.52005	7.75017	-2.37348	0.035195	0.532738	-3.81387
MOCS1	-1.7671	9.19093	-2.37316	0.035215	0.532738	-3.8144
PIM2	-1.83518	9.91467	-2.37308	0.03522	0.532738	-3.81453
PIDD1	-1.4335	9.11646	-2.37306	0.035222	0.532738	-3.81456
ZNF791	-1.35509	10.2462	-2.3709	0.03536	0.532775	-3.81812
EXOG	-1.41362	8.12778	-2.37034	0.035396	0.532775	-3.81904
ZNF599	1.59863	8.03906	2.37031	0.035398	0.532775	-3.81908
RNF38	-1.59862	8.62351	-2.37023	0.035403	0.532775	-3.81922
AHCYL2	-2.14843	8.9411	-2.37001	0.035417	0.532775	-3.81957
EID3	-1.55339	8.71758	-2.36994	0.035422	0.532775	-3.81969
CTSB	2.2087	18.2372	2.36845	0.035518	0.533279	-3.82215
SERPINB2	2.20099	10.7283	2.36773	0.035564	0.533279	-3.82332
HLCS	-1.81449	8.94058	-2.3676	0.035573	0.533279	-3.82354
RPAP2	1.53006	11.0427	2.36687	0.03562	0.533279	-3.82473
ZCCHC7	-1.56175	13.0059	-2.36676	0.035627	0.533279	-3.82492
CDKL3	-1.47999	8.30946	-2.36615	0.035667	0.533279	-3.82593
GGA2	-1.67031	10.2924	-2.36571	0.035696	0.533279	-3.82666
SLC25A38	-1.76881	11.4683	-2.36467	0.035763	0.533279	-3.82837
VCAM1	-2.69322	13.2791	-2.36404	0.035804	0.533279	-3.82939
INSM1	-1.87645	8.90285	-2.36392	0.035812	0.533279	-3.8296
EGFR	3.34413	12.2336	2.36382	0.035818	0.533279	-3.82975
NANP	1.81697	8.21857	2.36296	0.035874	0.533627	-3.83117
ZSCAN18	-3.0268	10.3084	-2.36228	0.035919	0.533795	-3.83228
HLA-DQB1	-1.97896	12.6335	-2.36115	0.035993	0.534405	-3.83415
PLA2G2E	1.6133	9.49264	2.35802	0.036198	0.53648	-3.83928
PLD4	-1.93545	8.26368	-2.35784	0.03621	0.53648	-3.83959
ACE	1.84796	8.70198	2.3575	0.036232	0.53648	-3.84013
ZNF641	-1.81375	8.79634	-2.35651	0.036297	0.536956	-3.84176
EIF1AY	3.26856	9.81894	2.35497	0.036399	0.537093	-3.84429
SLC10A6	1.48857	8.47918	2.35361	0.036489	0.537093	-3.84653
EDEM1	-2.06974	12.3839	-2.353	0.03653	0.537093	-3.84753
HSPA1B	1.90273	13.9077	2.35284	0.036541	0.537093	-3.84779
UBA3	-1.54776	8.41485	-2.35246	0.036566	0.537093	-3.84842
BCL2L2	1.83235	12.6386	2.35132	0.036641	0.537093	-3.85028
HIST2H2AC	2.51911	14.0307	2.35128	0.036644	0.537093	-3.85034
PLS1	-1.46601	7.70452	-2.35116	0.036652	0.537093	-3.85055
LY6G5B	-1.39338	8.34917	-2.3511	0.036656	0.537093	-3.85064
DNAH1	-1.77803	8.33878	-2.35094	0.036667	0.537093	-3.85091
NAF1	1.89687	8.38076	2.35086	0.036672	0.537093	-3.85104
AQP7P1	-1.49532	8.02886	-2.34989	0.036737	0.537554	-3.85263
SFTPD	1.61198	9.13683	2.34741	0.036903	0.539497	-3.85671
FUT7	-1.41883	8.56671	-2.34542	0.037036	0.540959	-3.85996
CRX	1.64483	8.36784	2.34392	0.037137	0.54161	-3.86242
ADGRG5	-2.15798	8.33757	-2.34376	0.037148	0.54161	-3.86268
PKM	1.35638	15.6692	2.34195	0.03727	0.542729	-3.86564
CD74	-2.6958	14.5244	-2.34163	0.037292	0.542729	-3.86617
SF3B1	-1.53279	15.0066	-2.34051	0.037368	0.543261	-3.868
GPRASP1	-2.12056	10.4563	-2.33906	0.037466	0.543261	-3.87038
TTC13	-1.9423	11.4156	-2.33894	0.037474	0.543261	-3.87057
ANKRD35	1.82116	10.3818	2.33877	0.037486	0.543261	-3.87085
TOP2B	-1.90398	9.3839	-2.33782	0.037551	0.543261	-3.87241
SH2B2	-1.75671	8.35161	-2.33778	0.037554	0.543261	-3.87248
PIP5K1B	-1.70512	8.4185	-2.33763	0.037564	0.543261	-3.87272
CP	-2.489	9.47915	-2.33688	0.037615	0.543521	-3.87396
SYK	-1.58309	10.4369	-2.33586	0.037685	0.543772	-3.87563
SLCO1B7	-2.07798	10.0168	-2.33564	0.0377	0.543772	-3.87598
PTPN18	1.24898	10.1025	2.33415	0.037802	0.543972	-3.87842
PAQR8	-1.99933	9.49205	-2.33407	0.037807	0.543972	-3.87855
RHOH	-2.49581	9.20996	-2.33353	0.037845	0.543972	-3.87944
CKB	2.25479	11.6367	2.33347	0.037848	0.543972	-3.87953
DNAH7	1.29709	8.52063	2.33269	0.037902	0.544266	-3.88082
IL17RD	1.68563	7.67338	2.33122	0.038003	0.544596	-3.88321
AIP	-1.32326	11.2824	-2.33107	0.038014	0.544596	-3.88347
CDKN2B	3.75511	10.8669	2.33088	0.038026	0.544596	-3.88376
RILPL1	1.55001	13.091	2.33027	0.038069	0.544723	-3.88477
TGFB3	2.10492	11.8672	2.32782	0.038238	0.546014	-3.88878
MNAT1	1.27519	11.0645	2.32755	0.038257	0.546014	-3.88922
SERPINB7	3.52742	11.0772	2.3275	0.03826	0.546014	-3.8893
FRZB	-2.63601	8.93778	-2.32629	0.038344	0.546344	-3.89127
KLHL3	-1.84552	9.98738	-2.32531	0.038413	0.546344	-3.89288
GJC1	1.62427	7.73504	2.32485	0.038445	0.546344	-3.89364
ITGB4	2.19061	15.0203	2.32475	0.038452	0.546344	-3.8938
FCHSD2	-1.36176	12.2377	-2.32474	0.038453	0.546344	-3.89381
THAP11	-1.4072	9.78887	-2.32274	0.038592	0.547506	-3.89708
TRMT1L	-1.7934	10.1144	-2.3226	0.038602	0.547506	-3.89731
WDTC1	1.53372	8.166	2.32137	0.038688	0.548246	-3.89932
PKIA	-1.8374	9.03879	-2.32052	0.038748	0.54833	-3.90071
TNNT1	4.00108	10.2826	2.32032	0.038762	0.54833	-3.90104
SELENBP1	-1.65419	8.51816	-2.31961	0.038812	0.548555	-3.90219
GNG2	-2.16708	9.63445	-2.31884	0.038866	0.548777	-3.90345
AGTRAP	1.47344	10.5317	2.31842	0.038895	0.548777	-3.90413
PHLDA1	2.07079	8.89128	2.31711	0.038988	0.549602	-3.90627
GALNT18	1.38404	12.4081	2.31623	0.03905	0.550001	-3.90771
ARNT	2.55309	10.8529	2.31472	0.039158	0.551035	-3.91019
BTG3	1.85921	11.6151	2.31231	0.039329	0.552691	-3.91411
MEOX1	-2.09248	10.3047	-2.31123	0.039406	0.552691	-3.91587
ZNF14	-2.52869	10.0087	-2.3107	0.039443	0.552691	-3.91674
LETM2	-1.93504	7.98491	-2.31051	0.039457	0.552691	-3.91705
ESRP1	2.49389	10.218	2.31042	0.039463	0.552691	-3.91719
SIX4	-1.59816	8.44743	-2.31018	0.03948	0.552691	-3.91758
RCHY1	-1.93315	8.42697	-2.30918	0.039552	0.552763	-3.91922
CAPN6	-1.30623	8.50471	-2.30916	0.039554	0.552763	-3.91926
ARHGEF1	-1.95619	11.4058	-2.30735	0.039683	0.554092	-3.9222
ARHGAP1	-2.75688	9.92211	-2.30591	0.039787	0.554485	-3.92455
SPATS2L	1.37094	12.0508	2.3057	0.039802	0.554485	-3.92489
GOLGA4	-1.48449	10.2405	-2.30553	0.039814	0.554485	-3.92516
ORM1	-1.64973	8.34844	-2.30503	0.03985	0.554495	-3.92598
PDXP	-1.49793	8.22131	-2.30443	0.039894	0.554495	-3.92695
IL10RA	-2.07407	9.89916	-2.3041	0.039918	0.554495	-3.9275
ING3	-1.42208	9.71682	-2.30337	0.039971	0.55475	-3.92869
ADAM19	-2.28857	11.9319	-2.3025	0.040033	0.554843	-3.9301
YAP1	2.18037	9.65717	2.30233	0.040046	0.554843	-3.93038
SATB1	-2.95309	11.5449	-2.30178	0.040086	0.554922	-3.93128
FAM102A	-1.55763	9.781	-2.30026	0.040196	0.554939	-3.93375
IL2RB	-2.7905	11.2576	-2.29958	0.040245	0.554939	-3.93485
PPP4R1	1.99383	12.429	2.2994	0.040259	0.554939	-3.93516
FANCF	-1.64658	9.84901	-2.29934	0.040263	0.554939	-3.93525
IGFL2	2.79966	12.8357	2.29916	0.040276	0.554939	-3.93554
CXorf58	1.62929	8.30369	2.29871	0.040309	0.554939	-3.93628
CD7	-2.37391	9.79704	-2.29846	0.040327	0.554939	-3.93669
SMIM14	-1.82054	12.6422	-2.29652	0.040469	0.55641	-3.93984
HSBP1	1.38978	15.0925	2.29566	0.040532	0.556809	-3.94125
FAM221B	1.51285	7.69001	2.29404	0.040651	0.557484	-3.94388
FANCD2	-1.2802	8.89461	-2.2932	0.040713	0.557484	-3.94525
SLC25A46	-1.50331	8.20942	-2.29192	0.040807	0.557484	-3.94733
BCL7A	-1.76801	11.8456	-2.29176	0.040819	0.557484	-3.94759
POGLUT1	-1.40284	11.6552	-2.29161	0.04083	0.557484	-3.94783
ZNF552	-1.29733	9.77895	-2.29153	0.040836	0.557484	-3.94796
KLRG1	-1.64965	9.48128	-2.29124	0.040857	0.557484	-3.94844
PPP1R13L	2.20159	10.0857	2.29089	0.040883	0.557484	-3.94899
RALA	1.94748	12.9581	2.29035	0.040923	0.557484	-3.94988
CD59	1.7198	15.153	2.2898	0.040964	0.557484	-3.95077
MC1R	1.62825	9.53409	2.28963	0.040976	0.557484	-3.95104
IL2RG	-2.48847	12.2718	-2.28906	0.041018	0.557484	-3.95197
TEC	-1.56151	9.35495	-2.28891	0.04103	0.557484	-3.95221
EIF4E2	1.30081	13.4754	2.2878	0.041112	0.557712	-3.95403
NAP1L3	-1.23427	8.66236	-2.28776	0.041115	0.557712	-3.95409
PNOC	-2.29063	9.39288	-2.28598	0.041247	0.558684	-3.95698
TMEM167B	1.48033	11.076	2.28559	0.041277	0.558684	-3.95762
CD1D	-2.14314	10.6417	-2.28287	0.04148	0.558684	-3.96203
CLEC4M	-1.85115	8.06892	-2.28276	0.041489	0.558684	-3.96222
COL5A3	1.89777	11.859	2.28232	0.041521	0.558684	-3.96292
C7orf33	-1.45706	7.98154	-2.28189	0.041554	0.558684	-3.96363
ERN1	-1.64435	9.62915	-2.28185	0.041556	0.558684	-3.96368
GCGR	-2.11528	8.00165	-2.28178	0.041562	0.558684	-3.9638
PTPN13	1.6817	11.8281	2.28149	0.041584	0.558684	-3.96427
CD52	-3.31965	14.1638	-2.28143	0.041589	0.558684	-3.96438
DMBX1	1.38952	7.432	2.2813	0.041598	0.558684	-3.96459
ORMDL3	-1.27893	10.0058	-2.28082	0.041634	0.558684	-3.96536
ADARB1	-1.43158	11.8815	-2.28079	0.041636	0.558684	-3.96541
HN1	1.8135	13.6727	2.27912	0.041762	0.559547	-3.96812
CD226	-1.96754	8.91989	-2.27854	0.041806	0.559547	-3.96906
THBS4	3.04496	9.80125	2.27753	0.041882	0.559547	-3.9707
FOXO1	-1.50749	11.5836	-2.27729	0.041901	0.559547	-3.9711
ZNF83	-1.76208	11.4757	-2.27679	0.041938	0.559547	-3.9719
KAT6A	-1.47454	12.8806	-2.27655	0.041957	0.559547	-3.9723
SNRPA	-1.68629	11.071	-2.27619	0.041984	0.559547	-3.97287
GSTM2	-1.68093	10.8924	-2.27517	0.042061	0.559547	-3.97454
PLCB3	2.05028	8.14198	2.2749	0.042081	0.559547	-3.97496
FAM107B	-2.57015	12.0754	-2.27484	0.042086	0.559547	-3.97507
GNAI3	1.38087	10.3029	2.27474	0.042094	0.559547	-3.97523
HMGB2	-1.66752	11.972	-2.27445	0.042116	0.559547	-3.9757
LAMP3	-2.10598	12.4195	-2.2736	0.04218	0.559725	-3.97707
LBH	-2.06363	14.1404	-2.27333	0.042201	0.559725	-3.97752
SH2D1A	-2.06669	9.69025	-2.2727	0.042249	0.559725	-3.97853
EIF1B	-1.46198	13.4331	-2.27237	0.042274	0.559725	-3.97907
ZNRF4	1.85883	8.2861	2.2709	0.042387	0.559725	-3.98146
HLA-E	-1.7223	13.571	-2.27078	0.042396	0.559725	-3.98165
PSTPIP1	-1.69209	9.51839	-2.27065	0.042406	0.559725	-3.98186
CLEC14A	2.07953	11.6844	2.27045	0.042421	0.559725	-3.98218
LRRC59	1.30202	14.9361	2.26918	0.042519	0.559725	-3.98425
SON	-1.36012	12.044	-2.26896	0.042535	0.559725	-3.9846
DSG1	4.82459	12.3557	2.26728	0.042665	0.559725	-3.98733
ACR	1.74881	7.9197	2.26683	0.042699	0.559725	-3.98805
RPS10	-1.5461	15.0228	-2.26622	0.042746	0.559725	-3.98904
ASGR1	1.28756	8.58426	2.26532	0.042816	0.559725	-3.99049
PLBD1	2.57859	14.097	2.26512	0.042831	0.559725	-3.99082
IL17C	-1.68451	8.69129	-2.26497	0.042843	0.559725	-3.99106
COMT	1.27261	12.7505	2.26496	0.042844	0.559725	-3.99109
MAL	-2.99115	10.8084	-2.26487	0.04285	0.559725	-3.99122
SP3	-1.44799	9.24268	-2.26441	0.042886	0.559725	-3.99198
CYTH4	-1.44109	10.3386	-2.26429	0.042895	0.559725	-3.99216
ADGRG4	1.56304	8.09291	2.26414	0.042907	0.559725	-3.99242
RAPGEFL1	2.05745	11.2271	2.26388	0.042927	0.559725	-3.99283
YWHAG	1.38186	15.7637	2.26354	0.042954	0.559725	-3.99338
BSPRY	1.78929	9.91927	2.26254	0.043031	0.559725	-3.99501
ARHGEF6	-2.83179	10.5163	-2.26252	0.043033	0.559725	-3.99504
SGCE	-1.69135	8.63965	-2.26224	0.043054	0.559725	-3.99548
PPP1R14C	1.6447	9.67034	2.26182	0.043087	0.559725	-3.99616
PTPN22	-1.34068	9.85959	-2.26167	0.043098	0.559725	-3.9964
RFTN1	-2.09607	13.1382	-2.26045	0.043193	0.560401	-3.99838
BPGM	1.83705	13.1137	2.25999	0.043229	0.560401	-3.99912
NSMCE4A	-1.69505	10.9075	-2.25967	0.043254	0.560401	-3.99964
FOLH1	-1.49392	8.45199	-2.25849	0.043347	0.560943	-4.00156
QRSL1	-2.1306	10.0844	-2.25783	0.043398	0.560943	-4.00263
BCL3	1.64975	8.2279	2.2578	0.0434	0.560943	-4.00267
AADAC	2.23622	8.36205	2.25668	0.043488	0.561411	-4.00449
TMEM95	1.42729	7.51754	2.25555	0.043577	0.561411	-4.0063
CAPG	1.56031	14.4769	2.25555	0.043577	0.561411	-4.00631
KLHL11	-3.02463	9.06447	-2.25546	0.043584	0.561411	-4.00646
TMEM45B	1.77397	8.85694	2.2541	0.043691	0.561411	-4.00865
IDO2	-1.60818	7.99784	-2.25402	0.043697	0.561411	-4.00879
LYZL6	-1.39816	8.02397	-2.25368	0.043724	0.561411	-4.00933
KLRC2	-1.62701	8.95121	-2.25301	0.043777	0.561411	-4.01041
COL11A2	1.96737	7.96063	2.25274	0.043798	0.561411	-4.01084
PDXK	1.47461	13.5128	2.25263	0.043807	0.561411	-4.01104
ARG1	1.77877	7.74615	2.25211	0.043848	0.561411	-4.01187
TRAF1	-1.71782	10.0709	-2.25204	0.043853	0.561411	-4.01197
CALU	1.54734	12.2347	2.24966	0.044042	0.563384	-4.01583
SLAMF1	-1.83361	8.2493	-2.24857	0.044129	0.564049	-4.0176
NAAA	-1.38969	9.38272	-2.24628	0.044311	0.565277	-4.02129
MEST	1.48497	11.7949	2.24576	0.044352	0.565277	-4.02212
PYGB	1.50843	10.43	2.2453	0.044389	0.565277	-4.02286
SP140	-2.60923	10.3252	-2.2452	0.044397	0.565277	-4.02303
CARD10	2.04739	9.02209	2.24517	0.0444	0.565277	-4.02308
PIK3IP1	-2.05234	12.1484	-2.24435	0.044466	0.565289	-4.02441
RELT	-1.6285	8.11109	-2.24408	0.044487	0.565289	-4.02484
APOBEC3H	-1.86328	8.61932	-2.24373	0.044515	0.565289	-4.0254
CLASP2	-1.33717	7.97138	-2.24318	0.044559	0.565289	-4.02629
KLF2	-2.60673	13.7427	-2.24194	0.044659	0.565289	-4.02829
SESN3	1.6653	9.21221	2.24155	0.04469	0.565289	-4.02891
TLR2	1.36983	12.6675	2.2407	0.044759	0.565289	-4.0303
FSHB	-1.33578	8.3376	-2.24017	0.044801	0.565289	-4.03114
DUOX2	2.09202	8.43293	2.23969	0.044841	0.565289	-4.03193
ACADSB	-1.95607	10.9664	-2.23929	0.044872	0.565289	-4.03256
ACAP1	-2.73499	9.82476	-2.23888	0.044905	0.565289	-4.03322
PLEKHF2	-2.14357	12.3041	-2.23851	0.044935	0.565289	-4.03382
HSD17B11	-1.943	10.7691	-2.23798	0.044978	0.565289	-4.03468
IL12RB1	-1.47017	8.35427	-2.23775	0.044997	0.565289	-4.03505
SOX9	1.89783	11.479	2.23734	0.045031	0.565289	-4.03572
SLC22A17	-1.91822	11.7071	-2.23729	0.045034	0.565289	-4.03579
RBM39	-1.20645	13.7215	-2.23706	0.045053	0.565289	-4.03616
PSD	1.55869	7.8614	2.237	0.045057	0.565289	-4.03625
CFL2	-1.80276	9.35189	-2.23639	0.045107	0.565289	-4.03724
PRG2	1.2809	8.16133	2.23591	0.045147	0.565289	-4.03802
MSC	-1.70159	9.17017	-2.23538	0.045189	0.565289	-4.03887
KCNAB3	-1.46911	8.31088	-2.2344	0.045269	0.565289	-4.04045
CHEK1	1.81726	9.01914	2.23433	0.045275	0.565289	-4.04056
CD2	-2.70096	12.0919	-2.23432	0.045275	0.565289	-4.04057
MATN3	2.33709	9.51029	2.23395	0.045306	0.565289	-4.04118
TMIGD2	1.62807	11.3155	2.23351	0.045342	0.565289	-4.04189
CPNE6	1.42289	8.4776	2.23239	0.045433	0.565289	-4.04368
FCHO2	1.88985	8.9102	2.23183	0.045479	0.565289	-4.04458
RNF148	-1.66646	7.97598	-2.23172	0.045488	0.565289	-4.04477
STC1	2.20607	10.1562	2.23133	0.04552	0.565289	-4.04539
REL	-1.43628	12.2671	-2.23047	0.045591	0.565289	-4.04679
C11orf70	-1.44336	9.56692	-2.23016	0.045616	0.565289	-4.04728
CADM3	-1.50309	8.54005	-2.22993	0.045635	0.565289	-4.04765
TGM5	1.62043	9.17877	2.22928	0.045688	0.565289	-4.04869
HOXC13	2.08139	10.51	2.2292	0.045695	0.565289	-4.04882
PLEKHB1	-2.06415	7.86025	-2.22911	0.045702	0.565289	-4.04898
TNNI1	1.46402	7.56053	2.22901	0.04571	0.565289	-4.04912
C8orf44	-1.83975	9.29925	-2.22878	0.045729	0.565289	-4.0495
ZNF830	-1.62417	9.27804	-2.22399	0.046125	0.569013	-4.0572
ILDR1	1.64371	8.51404	2.22382	0.046139	0.569013	-4.05748
ADGRB3	-1.3555	8.2864	-2.22361	0.046156	0.569013	-4.05781
MMP15	1.58245	11.4528	2.22339	0.046174	0.569013	-4.05817
PHTF2	-1.44689	9.33992	-2.223	0.046207	0.569013	-4.05879
VN1R4	1.70182	8.28465	2.22039	0.046424	0.571141	-4.063
NPR1	-1.59687	7.69298	-2.21992	0.046464	0.571141	-4.06376
FAM175A	-1.61435	10.1813	-2.21959	0.046491	0.571141	-4.06428
EIF3G	-1.41048	13.9664	-2.21819	0.046608	0.571141	-4.06654
TNFRSF10A	-1.71166	9.074	-2.21811	0.046615	0.571141	-4.06666
IL1A	3.17958	10.7519	2.21807	0.046618	0.571141	-4.06673
LGR4	1.51845	10.6434	2.21797	0.046627	0.571141	-4.06689
GOLM1	1.63896	11.4129	2.21627	0.046769	0.572449	-4.06961
HIST1H2AJ	1.72818	13.4085	2.21432	0.046933	0.573709	-4.07275
NPPA	-1.46007	7.90285	-2.21389	0.04697	0.573709	-4.07344
PFKFB4	1.80623	8.1055	2.21279	0.047062	0.573709	-4.07521
STAT4	-2.59648	11.8374	-2.21274	0.047067	0.573709	-4.07528
MFAP3L	1.29777	7.38986	2.21248	0.047088	0.573709	-4.0757
GSDMC	2.64412	11.0937	2.21216	0.047115	0.573709	-4.07621
CEP350	-1.78631	8.64433	-2.21211	0.04712	0.573709	-4.0763
CNKSR3	1.46993	10.5055	2.21043	0.047262	0.573763	-4.07898
PRR15L	1.95026	8.60987	2.21041	0.047264	0.573763	-4.07902
PSORS1C1	2.16812	10.4338	2.21007	0.047293	0.573763	-4.07957
KLHDC1	-1.75611	9.63471	-2.20956	0.047337	0.573763	-4.0804
RGS5	-2.64734	10.3631	-2.20943	0.047347	0.573763	-4.0806
NMB	1.81237	12.3809	2.20872	0.047408	0.573763	-4.08174
GPR89B	-1.5082	9.50032	-2.20859	0.047419	0.573763	-4.08195
HLA-DMB	-2.13027	13.3705	-2.20778	0.047487	0.573763	-4.08324
STAT5B	-1.82419	8.50594	-2.20764	0.0475	0.573763	-4.08347
PNPLA1	2.03613	9.93113	2.2074	0.04752	0.573763	-4.08385
AGRN	1.29964	11.8551	2.20706	0.047549	0.573763	-4.0844
CIC	-1.35582	14.5315	-2.20693	0.04756	0.573763	-4.08461
ST6GALNAC4	-1.51429	10.1646	-2.20656	0.047591	0.573763	-4.0852
ABCG8	-1.63974	9.52482	-2.20621	0.047621	0.573763	-4.08576
IRX3	2.28134	12.6835	2.20555	0.047678	0.573894	-4.08682
CDKN1B	-1.61813	10.7342	-2.2052	0.047708	0.573894	-4.08738
POLK	-1.58483	10.6144	-2.20428	0.047787	0.573894	-4.08886
COL6A2	2.56825	12.6149	2.20426	0.047789	0.573894	-4.08889
SNX33	1.30918	11.5037	2.20401	0.04781	0.573894	-4.08928
PBXIP1	-1.44035	13.236	-2.20294	0.047902	0.57457	-4.091
TUSC1	1.5344	12.9875	2.20207	0.047977	0.574612	-4.0924
PDE6G	-1.52324	8.40196	-2.20163	0.048015	0.574612	-4.09311
JAM2	-1.72771	9.35985	-2.20156	0.048021	0.574612	-4.09322
ZKSCAN1	1.68118	7.60563	2.20112	0.048059	0.574612	-4.09392
HLA-DRA	-2.22355	15.1348	-2.20084	0.048083	0.574612	-4.09437
DEF6	-1.94272	10.4879	-2.19982	0.048171	0.575241	-4.09601
KRTAP19-2	-1.34553	10.38	-2.19899	0.048242	0.575669	-4.09733
SPHK2	1.48518	8.50874	2.19792	0.048335	0.576233	-4.09905
RPS25	-1.27531	16.7543	-2.19723	0.048395	0.576233	-4.10016
RSAD1	-1.46586	10.8163	-2.19721	0.048397	0.576233	-4.10018
GUSBP11	-1.58393	11.544	-2.19632	0.048474	0.576731	-4.10161
HTR2C	-2.14789	9.34968	-2.19533	0.04856	0.577096	-4.10319
HLA-DPA1	-2.08065	13.1823	-2.194	0.048676	0.577096	-4.10531
LRRC32	1.69092	11.4825	2.19379	0.048694	0.577096	-4.10565
ARHGAP32	1.92413	11.7669	2.19268	0.048792	0.577096	-4.10743
TGFA	1.9392	11.0023	2.19205	0.048847	0.577096	-4.10844
FXYD6	-2.32556	12.5799	-2.19196	0.048854	0.577096	-4.10858
MFAP5	2.84225	11.0343	2.19183	0.048866	0.577096	-4.10879
ADH7	3.81469	10.4023	2.19178	0.04887	0.577096	-4.10887
PDZD7	1.9016	8.54905	2.19105	0.048934	0.577096	-4.11003
BCAR1	1.43847	10.593	2.191	0.048939	0.577096	-4.11012
KLF12	-1.67854	9.35671	-2.19078	0.048958	0.577096	-4.11048
MRPS17	1.85895	12.962	2.19067	0.048967	0.577096	-4.11064
PAK6	2.15173	9.26508	2.1902	0.049009	0.577096	-4.1114
TAS2R42	1.22779	7.63127	2.19009	0.049018	0.577096	-4.11156
MAFF	1.29357	10.3642	2.18985	0.04904	0.577096	-4.11197
NUP43	-1.97333	10.3834	-2.18801	0.049201	0.57857	-4.11489
TFB1M	-1.56517	9.63977	-2.18738	0.049257	0.578616	-4.11591
SIPA1	-1.8406	11.5478	-2.18649	0.049336	0.578616	-4.11732
DENND1C	-3.06439	11.5837	-2.18613	0.049368	0.578616	-4.11791
PSD2	1.39177	7.8967	2.1859	0.049388	0.578616	-4.11827
PRPS2	-1.54383	11.6005	-2.18567	0.049409	0.578616	-4.11864
CACNA1I	-1.66877	8.34156	-2.18504	0.049464	0.578616	-4.11964
GPT	1.65315	8.65207	2.18457	0.049505	0.578616	-4.12039
ARHGEF38	-1.3883	7.77402	-2.18398	0.049558	0.578616	-4.12133
ZBTB1	-2.0088	9.72495	-2.1836	0.049591	0.578616	-4.12194
ERBIN	-1.28824	12.4812	-2.18331	0.049617	0.578616	-4.12241
TNFAIP8L2	-2.39125	10.7413	-2.18315	0.049632	0.578616	-4.12266
EVI2A	-2.69131	11.5935	-2.18312	0.049634	0.578616	-4.12271
P2RY2	1.90422	9.69498	2.18112	0.049813	0.579486	-4.12591
MMP13	2.95335	10.47	2.18103	0.049821	0.579486	-4.12605
TAF8	-1.46278	9.49642	-2.18071	0.049849	0.579486	-4.12655
RGS12	1.48334	8.42499	2.18067	0.049853	0.579486	-4.12662
KREMEN2	2.13441	10.5124	2.18019	0.049896	0.579572	-4.12739
