# Supplementary material for: Systematic analysis of genes involved in oral cancer metastasis to lymph nodes
Source: Cell Mol Biol Lett. 2018 Nov 15;23:53. doi: 10.1186/s11658-018-0120-2 (PMC6237046; doi:10.1186/s11658-018-0120-2)
Supplement: Supplementary file 2 — Table S3. Upregulated DEGs of GSE70604 Associated Study. (XLSX 57 kb) [file 11658_2018_120_MOESM2_ESM.xlsx]

## Sheet: Sheet1
Table 3. Up Regulated DEGs of GSE70604 Associated Study
Gene	Log FC	Average Expression	t	P-Value	Adjusted P-Value	B
KRT17	10.5599	17.4958	13.0645	1.88e-08	0.000127	8.50793
KRT6A	10.1907	17.7686	12.0472	4.67e-08	0.000127	7.89848
KRT6B	10.4367	17.9495	12.0414	4.7e-08	0.000127	7.89479
S100A2	10.7882	16.3237	12.0401	4.7e-08	0.000127	7.89391
S100A7	10.507	17.4001	9.82327	4.37e-07	0.000785	6.259
SPRR1B	8.84767	16.1801	9.30332	7.82e-07	0.001265	5.80301
POSTN	6.41763	14.0406	8.5452	1.91e-06	0.002579	5.08016
LGALS7	6.87597	14.737	8.16344	3.07e-06	0.003821	4.68811
PLPP2	6.09309	12.3385	8.06146	3.5e-06	0.004037	4.58002
S100A9	7.1708	18.6145	7.60715	6.3e-06	0.006795	4.08067
S100A8	7.99483	18.0313	7.43824	7.9e-06	0.007142	3.88736
FAP	5.99016	13.3178	7.39318	8.39e-06	0.007142	3.83506
FERMT1	5.66467	13.2479	7.33188	9.12e-06	0.007266	3.76344
KRT14	9.67104	16.5811	7.30668	9.44e-06	0.007266	3.73383
SEMA3C	6.1194	13.2647	7.16953	1.14e-05	0.008369	3.57099
CDH3	5.56128	15.5815	7.0115	1.42e-05	0.009553	3.37976
TACSTD2	6.60031	15.3178	6.74072	2.08e-05	0.013455	3.04301
DSG3	8.33241	14.0985	6.50375	2.93e-05	0.017988	2.73869
FXYD3	5.48456	13.1448	6.47031	3.08e-05	0.017988	2.69502
STEAP1	4.18016	10.9208	6.38432	3.5e-05	0.019494	2.58187
TSKU	4.49939	11.6112	6.26321	4.19e-05	0.021452	2.42045
TMEM54	4.94097	12.171	6.25396	4.25e-05	0.021452	2.40802
KRT5	9.04417	16.5757	6.21417	4.51e-05	0.021636	2.35441
PERP	7.11899	15.3618	6.20267	4.59e-05	0.021636	2.33887
SBSN	7.78679	15.5576	6.18599	4.7e-05	0.021636	2.31627
S100A14	5.7805	12.5902	6.15186	4.95e-05	0.021636	2.26992
S100P	5.52929	13.9524	6.11332	5.25e-05	0.022333	2.21733
KRT7	8.75617	15.8647	6.0544	5.74e-05	0.023802	2.13647
PYGL	4.30866	14.1626	5.94518	6.79e-05	0.027438	1.98505
CDA	3.70369	10.0111	5.90452	7.23e-05	0.028503	1.92818
IFI27	4.20932	16.5194	5.87919	7.52e-05	0.028511	1.8926
AVPI1	3.51967	11.9603	5.87359	7.58e-05	0.028511	1.88472
PKP1	6.61705	13.1677	5.77227	8.88e-05	0.032628	1.74126
COL3A1	5.06713	16.5985	5.75186	9.17e-05	0.032939	1.71216
MAL2	5.5499	13.1627	5.68189	0.000102	0.035973	1.61186
BNC1	5.15306	13.0118	5.64827	0.000108	0.037128	1.56337
B3GNT5	4.0461	11.8383	5.62672	0.000112	0.037617	1.53219
CTSV	5.04373	13.0588	5.60309	0.000116	0.037848	1.49792
C19orf33	6.19272	13.0209	5.59716	0.000117	0.037848	1.4893
PI3	9.41755	16.336	5.56982	0.000122	0.038756	1.4495
S100A11	3.40959	17.8545	5.54985	0.000126	0.039242	1.42034
SDR16C5	4.79658	13.2867	5.53353	0.00013	0.039363	1.39649
P4HA2	4.12594	13.5136	5.5243	0.000131	0.039363	1.38296
SERINC2	3.81707	14.055	5.47527	0.000142	0.041809	1.31089
IL20RB	4.73931	12.9734	5.46349	0.000145	0.041847	1.29353
SLPI	5.86273	14.9084	5.4444	0.000149	0.042397	1.26533
FABP5	4.59136	17.9696	5.40775	0.000159	0.043558	1.21102
KRT6C	8.48826	15.7549	5.37256	0.000168	0.044494	1.15867
KLK7	5.82639	12.3713	5.34284	0.000176	0.045212	1.11429
PHLDA2	3.44223	12.4838	5.32543	0.000181	0.045783	1.08824
ECM1	4.33117	12.0659	5.30049	0.000189	0.04688	1.0508
DEFB103B	6.51235	13.2219	5.29205	0.000191	0.04688	1.03812
ITGB5	4.62804	12.0705	5.25942	0.000202	0.047994	0.988972
SFN	7.38744	14.0621	5.23796	0.000209	0.048782	0.956534
C1orf106	4.18036	12.4025	5.2318	0.000211	0.048782	0.947229
PLS3	3.01066	14.7001	5.21468	0.000217	0.049467	0.921279
LY6D	4.86008	13.3859	5.1919	0.000226	0.050643	0.88669
CD9	3.35774	15.1912	5.13319	0.000248	0.054068	0.797167
PLOD2	3.04862	12.3098	5.1217	0.000253	0.054068	0.779576
SPRR1A	6.11246	16.286	5.10037	0.000262	0.054068	0.746875
LGALSL	4.34946	11.6492	5.08225	0.00027	0.054068	0.719038
COL5A1	4.5326	14.0236	5.07498	0.000274	0.054068	0.707856
PRRG4	4.14314	10.703	5.07432	0.000274	0.054068	0.706834
PKP3	5.66186	13.1619	4.99875	0.000311	0.059689	0.590075
SERPINB5	5.69518	13.6416	4.99298	0.000314	0.059689	0.581125
MN1	3.67677	11.9758	4.88059	0.000379	0.069281	0.405697
DSC3	6.7474	13.4942	4.87172	0.000385	0.069281	0.39177
XG	3.56014	11.0294	4.85278	0.000397	0.070601	0.361995
DSP	6.70994	15.1831	4.83747	0.000408	0.071669	0.337883
C15orf48	3.88079	12.6167	4.80515	0.000431	0.07223	0.286862
KCNK1	3.82584	11.6676	4.80288	0.000432	0.07223	0.283273
PTGFRN	4.83209	11.4137	4.79805	0.000436	0.07223	0.275622
CAPNS2	4.56269	11.7754	4.76943	0.000458	0.073399	0.230278
KLK10	6.9198	13.5086	4.76278	0.000463	0.073399	0.219729
SMIM3	3.62135	11.399	4.74469	0.000478	0.074245	0.190984
ITPKC	2.85043	10.8502	4.71033	0.000506	0.075823	0.13625
COL1A1	5.02924	12.5277	4.67856	0.000535	0.079334	0.08549
KRTDAP	7.15744	15.2556	4.66418	0.000548	0.080579	0.062466
ULBP2	4.3775	11.5617	4.64639	0.000565	0.082334	0.033931
SDC1	4.11397	14.4951	4.60288	0.000609	0.087662	-0.03604
TMEM40	3.78448	12.2646	4.59967	0.000613	0.087662	-0.04121
DUOX1	3.90648	12.1778	4.5637	0.000652	0.088124	-0.09926
VDR	2.5815	12.7068	4.56357	0.000652	0.088124	-0.09947
RNF39	5.44461	11.7638	4.56208	0.000654	0.088124	-0.10188
ANXA2	3.07934	17.5232	4.56188	0.000654	0.088124	-0.10221
KCTD1	3.31888	12.2031	4.53739	0.000682	0.089673	-0.14186
SPINT1	2.98895	12.6159	4.53257	0.000688	0.089673	-0.14966
GPC1	4.20308	11.8506	4.52783	0.000694	0.089673	-0.15735
S100A16	4.15402	15.3154	4.52543	0.000697	0.089673	-0.16124
INHBA	4.54947	12.6533	4.52353	0.000699	0.089673	-0.16434
DHCR24	4.29647	12.9413	4.5235	0.000699	0.089673	-0.16438
GTF2IRD1	3.08069	11.9932	4.50853	0.000717	0.089679	-0.18868
PRR5-ARHGAP8	3.15438	10.9746	4.50569	0.000721	0.089679	-0.1933
ANXA1	3.05703	13.6498	4.48751	0.000744	0.091856	-0.22287
TGM1	3.40884	9.95121	4.4503	0.000794	0.096541	-0.28353
SLC39A2	4.50993	11.7617	4.43613	0.000814	0.098222	-0.30667
SULT2B1	4.28061	10.7077	4.42983	0.000823	0.098574	-0.31697
SLC31A2	2.81312	10.5338	4.41362	0.000847	0.09937	-0.3435
MACROD1	2.91998	9.2198	4.3965	0.000872	0.101124	-0.37155
SORT1	3.6946	8.88826	4.39448	0.000876	0.101124	-0.37488
S100A12	5.11744	12.1721	4.38979	0.000883	0.101236	-0.38257
CKAP4	2.75857	13.8976	4.35501	0.000938	0.106853	-0.43971
HCAR2	3.9621	12.5612	4.33312	0.000975	0.110272	-0.47576
SERPINE1	5.30124	12.9251	4.32872	0.000983	0.110359	-0.48302
ST6GALNAC2	3.8987	11.6486	4.31683	0.001004	0.111918	-0.50264
CLCA2	5.82021	13.4335	4.31194	0.001012	0.112114	-0.51071
ALDH1A3	3.34608	9.53974	4.27055	0.001089	0.119794	-0.57915
COL5A2	3.85996	14.4837	4.2572	0.001115	0.121011	-0.60128
EMP1	2.8946	12.4657	4.2511	0.001127	0.12151	-0.6114
WDR66	3.86347	11.9605	4.24531	0.001139	0.121948	-0.621
APOL1	2.88834	11.571	4.23205	0.001166	0.1237	-0.64302
SCEL	4.27379	10.8984	4.1967	0.001241	0.129688	-0.70181
FAM83F	3.44106	11.1495	4.19589	0.001243	0.129688	-0.70316
PDZK1IP1	5.1615	12.6451	4.18875	0.001259	0.130503	-0.71506
SH3BP4	2.96042	11.8497	4.18494	0.001268	0.130554	-0.72141
COL1A2	4.01598	17.5627	4.16925	0.001304	0.132559	-0.74757
ANXA3	3.65732	11.9124	4.16017	0.001325	0.133203	-0.76272
MPZL2	3.0244	11.2531	4.14192	0.001369	0.133203	-0.79322
NRGN	4.6176	12.5527	4.1336	0.001389	0.133203	-0.80713
ATP1B3	2.6577	13.1961	4.12743	0.001404	0.133203	-0.81746
MMP1	4.49067	12.3884	4.1274	0.001404	0.133203	-0.81751
TMEM45A	4.10177	14.0493	4.12673	0.001406	0.133203	-0.81863
PLEKHN1	2.85664	10.7597	4.12667	0.001406	0.133203	-0.81873
RAB38	4.23088	13.2871	4.11695	0.001431	0.133203	-0.83501
PAQR5	3.67399	10.3478	4.11597	0.001433	0.133203	-0.83664
HSPA12B	2.61486	8.43248	4.09296	0.001494	0.136813	-0.87521
ELOVL4	3.36731	11.5048	4.07657	0.001538	0.138935	-0.90273
DSC2	4.20908	12.6734	4.0639	0.001573	0.140534	-0.92402
SNX7	2.98331	10.8462	4.06345	0.001575	0.140534	-0.92477
PDPN	3.15209	13.4168	4.04414	0.00163	0.14403	-0.95724
FST	3.12461	12.09	4.0327	0.001664	0.146061	-0.9765
DCBLD1	2.3693	10.761	4.02891	0.001675	0.146061	-0.98289
ARHGEF16	4.26025	11.24	4.02728	0.00168	0.146061	-0.98564
CSTB	3.12229	15.7823	4.02067	0.0017	0.147013	-0.99677
A2ML1	4.66121	12.0023	4.01413	0.00172	0.147961	-1.0078
LRRC31	2.48883	7.95688	4.00592	0.001746	0.14902	-1.02165
CCND1	2.70537	10.7411	3.99917	0.001767	0.149608	-1.03304
ERBB2	2.89779	13.1151	3.99074	0.001794	0.149706	-1.04727
ESRP2	4.71988	12.7438	3.99014	0.001796	0.149706	-1.04828
DLX5	2.71511	11.0119	3.9721	0.001855	0.153069	-1.07875
FUT3	3.14554	10.753	3.96493	0.00188	0.154196	-1.09088
APCDD1	3.30521	11.3564	3.9624	0.001888	0.154196	-1.09516
LCE3D	6.53273	14.0436	3.95913	0.001899	0.154255	-1.1007
KLK8	5.75477	13.644	3.95661	0.001908	0.154255	-1.10495
CALML5	4.15795	11.2334	3.95023	0.00193	0.155264	-1.11575
HTRA3	4.17717	12.5798	3.94164	0.00196	0.156451	-1.13029
TUBB2A	2.83138	14.7012	3.93814	0.001973	0.156451	-1.13623
GJB6	6.3306	13.1907	3.9378	0.001974	0.156451	-1.13681
MYOF	3.05369	13.8331	3.93291	0.001991	0.157067	-1.14509
AMACR	2.82847	9.74492	3.91549	0.002055	0.159751	-1.17462
SULF1	3.62948	10.7408	3.9003	0.002112	0.162634	-1.20039
BAG3	2.53721	14.9384	3.89365	0.002138	0.16305	-1.21169
TPBG	3.27829	11.8011	3.87549	0.002209	0.166924	-1.24254
MFAP2	5.10657	11.1398	3.86667	0.002245	0.16882	-1.25752
LY6G6C	2.96208	12.038	3.84349	0.002341	0.172852	-1.29698
TNFAIP6	3.42005	11.2766	3.8264	0.002415	0.177486	-1.32609
LOX	3.62301	10.7013	3.81714	0.002456	0.179679	-1.34187
SLC30A8	2.28018	7.43679	3.80663	0.002503	0.180261	-1.3598
GRHL3	3.70621	11.8432	3.80389	0.002516	0.180261	-1.36447
JAG1	2.74021	14.2378	3.80305	0.00252	0.180261	-1.36591
TPD52L1	2.74438	12.5647	3.79558	0.002554	0.181595	-1.37866
COPZ2	2.49246	11.8321	3.7688	0.002682	0.186888	-1.4244
TP63	2.98618	9.70381	3.76373	0.002706	0.187811	-1.43305
THBS2	3.01771	11.6596	3.76032	0.002723	0.188173	-1.43888
MMP12	4.20566	12.7306	3.75558	0.002747	0.189	-1.447
PTPN21	2.64159	9.35876	3.74194	0.002816	0.191917	-1.47033
DMRT2	2.29908	7.9075	3.73251	0.002865	0.192452	-1.48646
PPL	4.16295	11.8034	3.73182	0.002869	0.192452	-1.48765
LCN2	5.11633	12.194	3.72339	0.002913	0.193826	-1.50209
COA7	2.44568	11.0064	3.71204	0.002974	0.195468	-1.52152
TEKT1	2.38828	8.07988	3.70849	0.002993	0.195944	-1.52761
POMT2	2.17842	11.1324	3.70303	0.003023	0.196662	-1.53696
ZNF185	3.49035	13.8006	3.70207	0.003029	0.196662	-1.53861
KCNJ15	2.34216	11.114	3.68407	0.00313	0.200024	-1.56948
IFIT1	3.88672	14.0925	3.67734	0.003169	0.201701	-1.58101
STEAP1B	2.56483	10.8662	3.64616	0.003355	0.209493	-1.63456
CAMK2N2	2.39366	7.25457	3.64355	0.003371	0.209493	-1.63905
LCE5A	2.79187	10.1092	3.63703	0.003411	0.209493	-1.65025
ANKRD9	2.36567	13.2479	3.63555	0.00342	0.209493	-1.6528
CDAN1	2.34713	11.7833	3.63553	0.003421	0.209493	-1.65282
ASAP2	2.16923	11.4963	3.63315	0.003435	0.209616	-1.65692
PLAU	3.7363	14.2981	3.62276	0.003502	0.211254	-1.67478
MT1F	3.5371	13.6145	3.6043	0.003622	0.215413	-1.70654
EPS8L2	2.64437	13.7424	3.60404	0.003624	0.215413	-1.70698
IFI6	3.71488	14.7706	3.58678	0.00374	0.221531	-1.73669
DIRC2	2.31251	11.6131	3.58162	0.003776	0.221723	-1.74558
PPIC	2.42733	13.0279	3.57251	0.00384	0.222118	-1.76126
JUN	3.26135	13.8108	3.57217	0.003842	0.222118	-1.76184
METRNL	3.09938	12.055	3.57155	0.003846	0.222118	-1.76292
TCEAL9	2.20465	13.2619	3.56628	0.003884	0.22283	-1.772
SDCBP2	2.68072	11.2853	3.56593	0.003886	0.22283	-1.7726
HSPB1	2.76446	17.7982	3.55576	0.00396	0.223858	-1.79012
GIPC1	2.16457	13.6737	3.54695	0.004024	0.225238	-1.80531
RAB7B	2.59177	10.7443	3.54485	0.00404	0.225238	-1.80892
SNCA	2.46582	10.3141	3.52723	0.004173	0.228714	-1.83931
SLC2A1	4.25238	13.1462	3.52009	0.004228	0.230955	-1.85162
FAM83E	2.41138	9.16974	3.50601	0.004339	0.231544	-1.87592
MT1E	3.5887	14.37	3.4868	0.004495	0.235461	-1.90909
ADM	4.01174	13.6916	3.48449	0.004514	0.235461	-1.91306
DMKN	4.32355	12.608	3.47702	0.004577	0.236914	-1.92596
EPO	2.08822	7.42523	3.47171	0.004622	0.237641	-1.93515
KLK5	5.41362	11.6089	3.4674	0.004659	0.23838	-1.94258
WFDC5	4.11634	11.7312	3.46514	0.004678	0.238622	-1.94649
KRT1	7.60636	14.8657	3.46225	0.004703	0.238654	-1.95149
HTRA1	3.26743	12.8023	3.45927	0.004729	0.238957	-1.95663
LGALS3	2.21577	16.593	3.44508	0.004855	0.243769	-1.98115
MICALL1	2.62401	10.2896	3.44177	0.004884	0.244501	-1.98687
COL6A3	2.668	16.0544	3.43898	0.004909	0.245005	-1.99169
DUSP14	3.02641	13.6294	3.42874	0.005003	0.246458	-2.00941
VSNL1	4.09705	12.0236	3.42739	0.005016	0.246458	-2.01174
LINC00472	2.15971	7.19927	3.42419	0.005045	0.246458	-2.01726
GABRE	3.555	13.0424	3.41964	0.005088	0.246867	-2.02514
HIST2H2BE	3.09633	12.3009	3.41962	0.005088	0.246867	-2.02518
MT1B	3.3799	13.1959	3.41841	0.005099	0.246867	-2.02726
VLDLR	2.82278	10.4261	3.41252	0.005155	0.247344	-2.03745
RAB25	4.02371	12.2371	3.40908	0.005188	0.248183	-2.0434
FJX1	3.48807	11.1974	3.40653	0.005213	0.248188	-2.0478
RIPK4	2.86982	12.2865	3.39898	0.005286	0.25063	-2.06086
MXRA5	3.12621	13.3468	3.39696	0.005305	0.250831	-2.06436
DEFB1	3.89586	11.2287	3.39253	0.005349	0.252159	-2.07203
TBC1D2	2.54855	12.7961	3.38747	0.005399	0.253492	-2.08077
IL36G	4.04575	11.1404	3.37913	0.005483	0.256235	-2.09521
SAA1	3.89669	11.9586	3.36492	0.005629	0.260921	-2.11981
CST6	4.98419	13.8757	3.36311	0.005648	0.260921	-2.12293
MYO10	2.36501	11.4194	3.35569	0.005726	0.261413	-2.13577
TDO2	2.11849	10.761	3.35442	0.005739	0.261413	-2.13798
SLC28A3	2.67117	9.67383	3.32935	0.006012	0.270038	-2.18138
AREG	3.795	10.9635	3.32593	0.00605	0.270038	-2.18731
FAM57A	2.88939	11.2822	3.32151	0.0061	0.270038	-2.19495
SPRR2D	4.69176	15.3535	3.32038	0.006113	0.270038	-2.19691
FKBP9	2.19229	14.8703	3.31811	0.006138	0.270437	-2.20085
CRISPLD2	3.0316	13.3841	3.31631	0.006159	0.270599	-2.20396
DDX58	2.22486	13.2336	3.31398	0.006185	0.271036	-2.208
HOMER1	2.16097	11.2175	3.30679	0.006268	0.273186	-2.22045
GFPT2	2.85424	12.4662	3.30448	0.006295	0.273296	-2.22444
CAV2	3.19436	12.4813	3.30164	0.006328	0.273296	-2.22937
P2RY6	2.1892	9.44442	3.29717	0.006381	0.274011	-2.23712
ANKRD22	2.80146	11.8388	3.29457	0.006412	0.274011	-2.24161
ATF3	3.45994	10.7521	3.29222	0.00644	0.274011	-2.24569
ALS2CL	2.49204	8.77752	3.28489	0.006528	0.277027	-2.25838
SOX15	2.581	9.12071	3.2793	0.006596	0.277723	-2.26807
SPARC	2.52924	14.8717	3.2755	0.006642	0.278774	-2.27465
SOD2	2.48216	13.2358	3.27383	0.006663	0.278774	-2.27753
PCDHB14	2.69671	9.72913	3.26856	0.006728	0.279044	-2.28667
EFS	2.27194	11.4585	3.26099	0.006823	0.281441	-2.29978
LY6K	2.85364	10.9993	3.25838	0.006856	0.282086	-2.3043
CEBPD	2.37606	15.9877	3.25195	0.006938	0.282675	-2.31543
EFNA1	3.43476	13.4974	3.25167	0.006942	0.282675	-2.31592
FAT1	2.64588	10.471	3.25043	0.006958	0.282675	-2.31806
PLEK2	3.30826	11.244	3.24814	0.006988	0.283169	-2.32204
SDC4	2.00303	12.6025	3.2449	0.00703	0.284164	-2.32766
BPIFA3	1.98586	7.7758	3.23785	0.007122	0.286466	-2.33986
GJB5	2.60255	9.56944	3.22806	0.007253	0.290989	-2.35682
FGFBP1	5.10408	11.9051	3.22268	0.007325	0.291362	-2.36615
PLXNA2	1.99147	10.5451	3.22205	0.007334	0.291362	-2.36724
TGIF1	1.87717	14.0286	3.21895	0.007376	0.29232	-2.3726
OAS1	2.53436	12.8661	3.21306	0.007457	0.292664	-2.38281
AHNAK	2.83778	12.3331	3.2036	0.007589	0.295102	-2.3992
EPS8L1	4.16104	11.852	3.20264	0.007603	0.295102	-2.40086
SERPINB3	5.8897	12.0103	3.20208	0.007611	0.295102	-2.40183
ADAMTS4	2.9495	11.7119	3.19665	0.007688	0.29667	-2.41123
PROK1	2.18851	7.88372	3.19358	0.007732	0.29667	-2.41656
EIF2AK2	1.95035	12.029	3.19059	0.007775	0.296746	-2.42174
OVOL2	2.20866	10.5153	3.18632	0.007837	0.296746	-2.42914
SPINK5	4.17322	11.7955	3.18045	0.007922	0.299294	-2.43931
SULF2	2.28089	15.0595	3.17665	0.007978	0.299569	-2.44588
ATP1B1	2.64348	13.842	3.1739	0.008019	0.299569	-2.45065
BICD2	2.3737	9.04676	3.1724	0.008042	0.299569	-2.45325
MSH4	1.84306	7.61962	3.16997	0.008078	0.299569	-2.45745
SOWAHC	2.55046	12.6873	3.16477	0.008156	0.300358	-2.46647
PTHLH	4.82079	12.021	3.16364	0.008173	0.300358	-2.46842
BAIAP2L1	2.71459	12.3105	3.16255	0.00819	0.300358	-2.47031
DFNA5	2.49213	12.894	3.16241	0.008192	0.300358	-2.47055
NLRX1	1.83761	12.9358	3.15154	0.008359	0.304056	-2.48937
MT1A	3.01875	14.7957	3.14898	0.008399	0.304485	-2.49381
FAM102B	1.81205	8.09467	3.13811	0.00857	0.308617	-2.51263
SCNN1B	1.98332	7.75638	3.13356	0.008643	0.309169	-2.5205
MED26	2.87019	8.01381	3.12922	0.008713	0.310984	-2.52802
FSTL5	2.48385	7.9126	3.12481	0.008784	0.311263	-2.53566
CLIC3	3.22382	11.7034	3.1232	0.008811	0.311263	-2.53844
ATL1	2.58327	8.20604	3.12238	0.008824	0.311263	-2.53986
PTK7	2.84755	12.8108	3.11457	0.008953	0.313336	-2.55339
FOXD1	2.04556	10.3317	3.09709	0.009248	0.319523	-2.58364
PLD1	2.16492	9.35816	3.09501	0.009284	0.320075	-2.58724
ZNF30	1.75397	7.84091	3.08611	0.009439	0.323344	-2.60265
NID2	2.24267	10.3683	3.0841	0.009474	0.323862	-2.60611
GJA1	3.42468	14.6041	3.08203	0.009511	0.324423	-2.60969
S100A10	2.07089	16.3691	3.07433	0.009648	0.328253	-2.62303
ISG15	2.80981	14.1516	3.06457	0.009824	0.330933	-2.63991
ME1	2.42463	11.8374	3.06244	0.009863	0.331178	-2.64359
STEAP3	1.84671	11.6252	3.06022	0.009904	0.331545	-2.64743
FRMD8	2.08569	8.62987	3.04387	0.010209	0.337002	-2.6757
DQX1	2.89396	10.379	3.04146	0.010255	0.337002	-2.67987
SUN5	1.95949	8.42445	3.03884	0.010305	0.337002	-2.6844
LIF	3.56624	13.5057	3.03858	0.01031	0.337002	-2.68485
RBFOX2	1.91307	12.8106	3.03713	0.010338	0.337002	-2.68735
EMP2	2.43731	13.9672	3.03299	0.010418	0.338884	-2.69451
MT1X	2.85803	14.5439	3.02316	0.01061	0.341588	-2.7115
MTHFR	2.40703	7.9158	3.01869	0.010698	0.341588	-2.71922
COL16A1	2.79938	12.2836	3.01716	0.010729	0.341588	-2.72187
EPCAM	3.55145	10.9181	3.01593	0.010753	0.341588	-2.72399
COL10A1	2.65529	10.7745	3.01387	0.010795	0.341936	-2.72756
FAT2	3.5851	11.3406	3.00678	0.010938	0.345411	-2.73981
AKR1B10	5.86838	12.7661	2.99964	0.011084	0.347852	-2.75214
IFIT3	2.5551	12.056	2.9976	0.011126	0.347852	-2.75566
PLK2	2.72394	11.4523	2.98593	0.011369	0.351744	-2.77581
ATP2C2	2.59511	9.00122	2.97792	0.01154	0.355407	-2.78963
SLC30A1	2.46261	9.9381	2.97565	0.011589	0.356233	-2.79356
ST7	1.7037	9.95144	2.95815	0.011971	0.364532	-2.82374
COL8A1	3.44458	12.1228	2.95357	0.012074	0.366274	-2.83165
CBR1	2.31389	13.141	2.9505	0.012143	0.367012	-2.83694
INTS2	1.77991	8.13921	2.95046	0.012144	0.367012	-2.837
EPB41L4B	1.81372	7.68277	2.93228	0.012561	0.373336	-2.86834
LRRC15	2.80535	9.75336	2.92856	0.012648	0.374551	-2.87476
LCE3E	5.22614	11.9289	2.91677	0.012928	0.378308	-2.89508
FAM174A	1.81823	10.2537	2.91537	0.012962	0.378308	-2.89749
KCTD15	2.05129	10.5666	2.91535	0.012962	0.378308	-2.89751
PTPRF	3.26237	14.2522	2.91329	0.013012	0.378617	-2.90107
CDC42BPA	2.10708	12.0121	2.908	0.01314	0.380759	-2.91017
FAM98B	1.83343	8.02552	2.9008	0.013317	0.382458	-2.92257
SLC24A3	2.05765	10.4643	2.89685	0.013415	0.384584	-2.92936
KRT2	1.68974	8.56593	2.89339	0.013501	0.385017	-2.93532
MNS1	2.42043	9.24877	2.89039	0.013577	0.385807	-2.94048
HRAS	1.84168	11.7013	2.88591	0.01369	0.387098	-2.94819
GPR87	2.74275	10.8253	2.88043	0.01383	0.388947	-2.95761
IL36RN	3.02184	10.2854	2.87357	0.014007	0.392419	-2.9694
CDC42BPB	1.55266	13.9116	2.87185	0.014052	0.392419	-2.97236
ELL2	2.19585	10.0699	2.86987	0.014104	0.393187	-2.97577
COL7A1	3.2588	13.192	2.86052	0.014351	0.397524	-2.99183
TNKS1BP1	2.86583	11.1833	2.85933	0.014383	0.397524	-2.99388
METTL21C	2.09578	7.9387	2.85783	0.014423	0.397651	-2.99645
APOBEC3A	2.68716	9.32182	2.85688	0.014448	0.397651	-2.99809
FAM213A	2.11271	11.7677	2.85457	0.01451	0.397651	-3.00205
LSR	1.8002	13.2165	2.84664	0.014725	0.401425	-3.01568
LAD1	3.32898	11.6175	2.8455	0.014756	0.401425	-3.01763
OASL	2.45111	12.2895	2.84493	0.014772	0.401425	-3.01861
CRABP2	2.93404	10.3881	2.83823	0.014957	0.403741	-3.03012
SCO2	2.51261	13.328	2.83822	0.014957	0.403741	-3.03013
GTPBP1	2.11264	8.32979	2.83354	0.015087	0.404925	-3.03816
CLDN4	1.96858	11.7545	2.83018	0.015182	0.405369	-3.04393
CXCL8	2.84147	8.86586	2.82858	0.015227	0.405369	-3.04668
IFITM3	1.69066	15.8463	2.82447	0.015343	0.405372	-3.05371
GPX8	2.07314	11.3174	2.82239	0.015403	0.40628	-3.05729
F3	3.09458	12.5088	2.81986	0.015475	0.406863	-3.06163
HEPH	2.47722	10.8281	2.81762	0.01554	0.407233	-3.06547
COL6A1	2.2791	13.6543	2.81563	0.015597	0.407357	-3.06889
WFDC3	2.00483	8.48908	2.81079	0.015738	0.409105	-3.07717
SLURP1	4.09996	11.6062	2.80363	0.015948	0.411292	-3.08944
FOS	2.78855	14.6918	2.80358	0.01595	0.411292	-3.08953
CNFN	3.82488	13.2472	2.80315	0.015962	0.411292	-3.09027
CTAGE4	2.33992	10.7703	2.79705	0.016144	0.413193	-3.10072
FCGR1B	3.50636	11.2109	2.7898	0.016362	0.413888	-3.11313
JUP	3.48716	13.8311	2.78747	0.016433	0.413888	-3.11711
LDLR	2.3495	11.57	2.78727	0.016439	0.413888	-3.11745
EFCAB11	2.09025	9.66991	2.78647	0.016464	0.413888	-3.11884
SPSB1	1.87968	13.2652	2.78584	0.016483	0.413888	-3.11991
KRT23	4.16972	12.2073	2.78437	0.016528	0.413888	-3.12241
OR6K3	1.77388	7.91182	2.77486	0.016822	0.418288	-3.13869
TRIM29	2.95647	10.6313	2.77329	0.016871	0.418288	-3.14138
TREM2	3.97917	13.727	2.77205	0.016909	0.418288	-3.1435
SPTSSA	1.87371	13.0154	2.77035	0.016963	0.418288	-3.1464
TMEM98	2.44946	11.2057	2.76712	0.017065	0.418288	-3.15193
BNIPL	3.2128	10.0524	2.76465	0.017143	0.418288	-3.15614
CFAP57	1.66519	10.1313	2.76409	0.017161	0.418288	-3.15711
FHL2	1.95227	12.4198	2.76258	0.017209	0.418288	-3.15968
LIMK2	2.12358	13.4014	2.76202	0.017227	0.418288	-3.16064
PRDM5	2.04252	7.94664	2.76193	0.017229	0.418288	-3.16079
GRIN3A	1.80627	8.12082	2.75915	0.017318	0.418562	-3.16554
KREMEN1	2.0353	10.1962	2.75809	0.017353	0.418623	-3.16737
SLC16A1	2.75139	12.1323	2.75746	0.017373	0.418623	-3.16843
PRKRIP1	1.75072	9.9172	2.75504	0.017451	0.419533	-3.17258
ABCA12	2.89999	11.1256	2.75442	0.017471	0.419533	-3.17363
CTTN	2.68663	15.8473	2.75229	0.01754	0.419533	-3.17728
F12	2.58029	10.5858	2.74377	0.017819	0.42373	-3.19182
FAM129B	2.30652	11.0628	2.74112	0.017907	0.425156	-3.19635
BMP2	2.76822	9.57718	2.73548	0.018095	0.427214	-3.20597
ADAM15	2.03975	12.2663	2.73394	0.018146	0.427214	-3.2086
MB	1.98447	8.00043	2.73377	0.018152	0.427214	-3.20888
RTKN	2.56019	9.99788	2.73085	0.01825	0.427623	-3.21386
GAREM1	2.26014	10.1399	2.73083	0.018251	0.427623	-3.21389
WASF1	1.81673	10.0131	2.72263	0.01853	0.43136	-3.22787
HBQ1	1.50721	7.49105	2.72217	0.018546	0.43136	-3.22866
ALDH3B2	4.88419	12.3242	2.71377	0.018836	0.435556	-3.24297
PDGFA	2.44606	13.1801	2.71203	0.018897	0.435556	-3.24594
C1orf198	1.86227	9.64315	2.71103	0.018932	0.435556	-3.24764
SLC10A5	2.01131	7.62773	2.70962	0.018981	0.435556	-3.25004
SCNN1A	3.42488	11.82	2.70934	0.018991	0.435556	-3.25052
HIST2H2AB	1.80829	12.0024	2.70667	0.019085	0.436063	-3.25507
SIX5	1.55357	12.4106	2.70442	0.019165	0.43634	-3.2589
HOMER3	3.08192	11.8526	2.70379	0.019187	0.43634	-3.25998
COMTD1	1.6561	12.3886	2.7004	0.019308	0.438461	-3.26573
OR2G3	1.82998	8.27763	2.6948	0.019509	0.441018	-3.27527
ATP6V1D	1.64785	12.4852	2.69361	0.019552	0.441018	-3.2773
NAT2	1.61641	8.31302	2.69348	0.019557	0.441018	-3.27752
NQO1	2.14822	11.0742	2.69256	0.01959	0.441153	-3.27909
TRIP6	1.87032	14.6082	2.6872	0.019785	0.442513	-3.2882
PNLIPRP3	1.74385	8.56391	2.68714	0.019787	0.442513	-3.2883
CLTCL1	1.69331	9.51527	2.68299	0.019939	0.444074	-3.29535
TXNDC17	1.72021	14.8941	2.67686	0.020167	0.446174	-3.30578
CDH1	2.49438	14.5983	2.67672	0.020172	0.446174	-3.306
KLHL13	1.82212	9.69789	2.67491	0.020239	0.446453	-3.30908
SAA2	2.83924	10.8787	2.67325	0.020302	0.447086	-3.31191
SCG5	2.33809	9.2632	2.66749	0.020519	0.449117	-3.32168
MMP14	3.17797	11.7336	2.66255	0.020707	0.451228	-3.33008
NHS	1.94793	9.15574	2.65423	0.021027	0.451504	-3.34418
ULBP3	1.85731	8.34258	2.6541	0.021032	0.451504	-3.3444
CNDP1	1.7208	7.8068	2.65387	0.021041	0.451504	-3.34479
HIC2	1.88681	9.44427	2.64958	0.021209	0.452439	-3.35207
PTRF	2.20132	11.84	2.64854	0.021249	0.452675	-3.35383
CLTB	2.29488	13.3273	2.64705	0.021308	0.453329	-3.35636
RAB31	1.73158	13.0383	2.64542	0.021372	0.453767	-3.35913
POU3F3	1.82072	8.34155	2.64408	0.021425	0.453902	-3.36139
SLC22A1	2.78464	9.45544	2.64352	0.021447	0.453902	-3.36234
FDXR	2.14013	13.3915	2.63926	0.021617	0.45513	-3.36956
TSPAN6	1.85641	10.4022	2.63914	0.021621	0.45513	-3.36976
SRPX2	2.40707	10.0119	2.63194	0.021911	0.456574	-3.38195
VANGL1	3.01729	12.8838	2.63103	0.021948	0.456717	-3.3835
PTK6	1.98022	10.9774	2.6286	0.022046	0.457099	-3.38761
APOL2	2.39953	15.2251	2.62202	0.022315	0.458979	-3.39874
ZNF503	1.6593	12.2505	2.62142	0.02234	0.458979	-3.39976
SLC6A8	3.25578	12.3519	2.61861	0.022456	0.460774	-3.4045
FUT2	1.83022	9.21219	2.61729	0.02251	0.461308	-3.40673
SYT4	1.90348	8.3641	2.61544	0.022587	0.462265	-3.40986
RHBDF1	1.85639	12.6997	2.6141	0.022644	0.462265	-3.41214
SLC25A10	1.77185	9.59802	2.61098	0.022774	0.463187	-3.4174
PTPN12	1.50845	14.0867	2.61017	0.022808	0.463298	-3.41877
CRCT1	2.55322	10.8599	2.60547	0.023007	0.465579	-3.42672
ITGA2	1.84877	7.79976	2.59772	0.023338	0.468577	-3.4398
CAV1	2.73547	14.7475	2.59729	0.023356	0.468577	-3.44052
EDARADD	1.81494	8.54048	2.59401	0.023498	0.469635	-3.44606
SRGAP1	1.51612	9.33896	2.59296	0.023543	0.469941	-3.44782
APOL6	2.37843	8.76996	2.58985	0.023678	0.469941	-3.45307
PC	1.72607	9.5222	2.5891	0.023711	0.469941	-3.45434
TRPM4	2.32552	10.5056	2.5891	0.023711	0.469941	-3.45434
CCL13	2.4736	10.8496	2.58884	0.023722	0.469941	-3.45478
FAM114A1	2.01097	12.6153	2.58765	0.023775	0.469941	-3.45679
MMP11	3.84209	14.1074	2.58662	0.02382	0.470257	-3.45852
CORO1C	1.68241	10.7118	2.58315	0.023973	0.472697	-3.46438
PMEPA1	1.89713	12.1753	2.57833	0.024186	0.474591	-3.47249
KRT16	4.57914	15.5637	2.57733	0.024231	0.474893	-3.47419
KIF21A	1.49921	8.89887	2.57256	0.024444	0.477919	-3.48221
KRTAP6-3	1.59824	8.91363	2.56986	0.024566	0.478176	-3.48675
FAM20A	1.93061	12.475	2.5696	0.024578	0.478176	-3.48721
KIAA0556	1.85548	9.66354	2.56815	0.024643	0.478176	-3.48964
PLEKHA7	1.58362	9.3081	2.56634	0.024726	0.478176	-3.49269
TMPRSS11E	2.89263	9.85039	2.56127	0.024957	0.480973	-3.50121
SIPA1L2	2.38447	11.6557	2.54881	0.025536	0.486897	-3.52216
NWD1	1.76812	8.20143	2.54727	0.025608	0.487707	-3.52475
NFIL3	1.64354	13.2406	2.54208	0.025854	0.489612	-3.53347
TM4SF1	1.98441	12.7093	2.54131	0.02589	0.489612	-3.53475
BEX3	1.69441	14.6651	2.53549	0.026169	0.491311	-3.54453
HILPDA	2.26028	10.9238	2.53285	0.026296	0.491311	-3.54895
DDX3Y	3.91878	10.5274	2.53256	0.02631	0.491311	-3.54944
VKORC1L1	1.81227	9.9652	2.53247	0.026314	0.491311	-3.54959
CNN1	1.69575	9.36404	2.53183	0.026345	0.491326	-3.55067
HOXA10	2.06139	10.2688	2.5305	0.02641	0.491954	-3.55289
PHYHIP	1.93166	9.11979	2.5294	0.026463	0.492251	-3.55475
MLXIPL	1.68095	8.5567	2.5282	0.026522	0.492344	-3.55676
TFAP2A	3.20428	9.99902	2.52231	0.02681	0.496554	-3.56662
VCAN	1.85139	10.7919	2.51828	0.027009	0.497727	-3.57337
MRPL42	2.20214	9.48664	2.51568	0.027138	0.497727	-3.57773
SLC31A1	2.01895	11.5128	2.51459	0.027193	0.497727	-3.57956
CPXM1	2.69584	11.1683	2.5142	0.027212	0.497727	-3.5802
SLC44A3	2.13305	9.68851	2.51064	0.02739	0.498734	-3.58616
TMEM117	2.68429	10.3445	2.50832	0.027507	0.500296	-3.59004
GLI4	2.19989	10.5196	2.50298	0.027778	0.501487	-3.59898
UPP1	1.62973	10.7017	2.50233	0.027811	0.501487	-3.60006
FOXC1	2.01715	12.4895	2.50154	0.027852	0.501487	-3.60139
EIF4EBP1	1.92634	12.5575	2.49506	0.028185	0.50504	-3.61221
TTLL12	1.97353	13.4525	2.48901	0.028499	0.50504	-3.62232
ECE2	1.48524	9.35653	2.48882	0.028509	0.50504	-3.62264
GM2A	1.71986	15.8866	2.48732	0.028587	0.50504	-3.62513
ERCC6	1.4751	8.48875	2.48726	0.02859	0.50504	-3.62523
SPP1	5.18451	14.9245	2.48635	0.028638	0.50504	-3.62675
GREM1	1.90616	10.9413	2.48527	0.028695	0.50504	-3.62857
NDRG1	2.89792	16.1501	2.48348	0.028789	0.50504	-3.63155
NACC2	1.79485	9.46404	2.47828	0.029065	0.50504	-3.64023
ST14	2.15543	13.3116	2.47737	0.029113	0.50504	-3.64173
PRSS41	1.47724	8.57261	2.47091	0.02946	0.505123	-3.6525
RBP4	1.62776	7.89428	2.46966	0.029527	0.505747	-3.65459
YES1	1.76937	13.1855	2.4681	0.029612	0.506655	-3.65718
CCDC8	1.96492	8.88165	2.46593	0.02973	0.507066	-3.6608
OR1L8	2.11192	8.05661	2.46237	0.029924	0.509487	-3.66672
ABCC12	1.95228	7.79268	2.45891	0.030114	0.510387	-3.67248
ITGA3	2.42661	10.6934	2.4562	0.030263	0.510641	-3.67699
SLC10A3	2.10908	11.8816	2.45534	0.030311	0.510641	-3.67843
CAST	1.37856	13.4364	2.45493	0.030334	0.510641	-3.67909
KRT9	2.00963	8.33654	2.45465	0.03035	0.510641	-3.67957
SOX7	1.8421	10.3208	2.45179	0.030509	0.511182	-3.68432
CRKL	2.03612	8.02627	2.4492	0.030653	0.511182	-3.68862
TRIM17	2.1507	8.69158	2.44749	0.03075	0.511182	-3.69147
LTBR	2.03157	11.9948	2.4429	0.031009	0.512824	-3.69909
SORCS2	1.98634	9.60464	2.44272	0.031019	0.512824	-3.69939
PLXDC2	2.32134	9.78756	2.43977	0.031187	0.5135	-3.70429
SLC16A3	2.00964	12.1966	2.43237	0.031611	0.518269	-3.71657
MARVELD1	2.14334	14.559	2.43114	0.031682	0.518269	-3.7186
IGFBP2	3.33099	12.8656	2.43025	0.031734	0.518289	-3.72009
ENO1	1.47534	18.3258	2.42894	0.03181	0.51901	-3.72226
C9orf3	1.42184	9.90052	2.42695	0.031926	0.519134	-3.72555
ASAP3	1.8954	11.4307	2.4259	0.031987	0.519134	-3.7273
CSPG4	2.11118	11.7896	2.42436	0.032077	0.519519	-3.72984
GGN	1.73439	11.162	2.42214	0.032207	0.520757	-3.73352
MSR1	2.12946	9.36338	2.42069	0.032293	0.521594	-3.73592
HBEGF	2.62492	9.88988	2.41983	0.032343	0.521594	-3.73734
SOX4	2.0585	12.8865	2.41881	0.032404	0.521594	-3.73904
AK4	2.6378	12.0519	2.41668	0.03253	0.521594	-3.74256
MSRB1	1.6376	11.9615	2.41084	0.032879	0.522879	-3.75223
C10orf99	3.95247	13.039	2.40968	0.032948	0.522879	-3.75414
NPAS3	2.14149	8.15919	2.40436	0.033269	0.525835	-3.76293
SERPINB4	5.49024	10.4939	2.40351	0.033321	0.526097	-3.76435
SAR1A	1.571	13.3721	2.40302	0.033351	0.526097	-3.76516
RASEF	1.61176	10.0061	2.39979	0.033548	0.527717	-3.77049
ENAH	1.47232	11.1262	2.39926	0.03358	0.527717	-3.77137
CLEC11A	2.2014	10.9361	2.3975	0.033688	0.528151	-3.77427
FAM20C	2.14287	9.67004	2.39715	0.03371	0.528151	-3.77485
CXCL17	2.58099	10.1002	2.39567	0.033801	0.528625	-3.7773
AGAP2	1.87581	8.21173	2.39559	0.033805	0.528625	-3.77742
INSR	2.07077	8.69185	2.39486	0.033851	0.528825	-3.77864
TLR3	1.75039	7.97522	2.39172	0.034045	0.530173	-3.78381
TERB2	1.83472	8.24358	2.39085	0.034098	0.530173	-3.78524
CWH43	3.67258	9.4395	2.38949	0.034183	0.530173	-3.78749
LCE4A	1.97529	11.4896	2.38935	0.034192	0.530173	-3.78771
DUSP1	2.03989	15.5535	2.38919	0.034202	0.530173	-3.78798
DSTN	1.75297	15.7125	2.38884	0.034224	0.530173	-3.78856
GUCA1B	1.6591	8.3834	2.38871	0.034232	0.530173	-3.78878
GNAI1	2.41115	12.2998	2.38783	0.034287	0.530515	-3.79023
B3GNT9	1.51179	10.1669	2.38591	0.034407	0.531204	-3.7934
NTM	1.8279	8.28218	2.38554	0.03443	0.531204	-3.794
TP53I3	1.63009	11.5071	2.38155	0.034681	0.532738	-3.80058
SHB	2.15034	9.5771	2.37831	0.034887	0.532738	-3.80592
LAMB1	1.84502	12.6927	2.37603	0.035032	0.532738	-3.80967
MTTP	1.74992	8.78317	2.37351	0.035193	0.532738	-3.81383
ZNF599	1.59863	8.03906	2.37031	0.035398	0.532775	-3.81908
CTSB	2.2087	18.2372	2.36845	0.035518	0.533279	-3.82215
SERPINB2	2.20099	10.7283	2.36773	0.035564	0.533279	-3.82332
RPAP2	1.53006	11.0427	2.36687	0.03562	0.533279	-3.82473
EGFR	3.34413	12.2336	2.36382	0.035818	0.533279	-3.82975
NANP	1.81697	8.21857	2.36296	0.035874	0.533627	-3.83117
PLA2G2E	1.6133	9.49264	2.35802	0.036198	0.53648	-3.83928
ACE	1.84796	8.70198	2.3575	0.036232	0.53648	-3.84013
EIF1AY	3.26856	9.81894	2.35497	0.036399	0.537093	-3.84429
SLC10A6	1.48857	8.47918	2.35361	0.036489	0.537093	-3.84653
HSPA1B	1.90273	13.9077	2.35284	0.036541	0.537093	-3.84779
BCL2L2	1.83235	12.6386	2.35132	0.036641	0.537093	-3.85028
HIST2H2AC	2.51911	14.0307	2.35128	0.036644	0.537093	-3.85034
NAF1	1.89687	8.38076	2.35086	0.036672	0.537093	-3.85104
SFTPD	1.61198	9.13683	2.34741	0.036903	0.539497	-3.85671
CRX	1.64483	8.36784	2.34392	0.037137	0.54161	-3.86242
PKM	1.35638	15.6692	2.34195	0.03727	0.542729	-3.86564
ANKRD35	1.82116	10.3818	2.33877	0.037486	0.543261	-3.87085
PTPN18	1.24898	10.1025	2.33415	0.037802	0.543972	-3.87842
CKB	2.25479	11.6367	2.33347	0.037848	0.543972	-3.87953
DNAH7	1.29709	8.52063	2.33269	0.037902	0.544266	-3.88082
IL17RD	1.68563	7.67338	2.33122	0.038003	0.544596	-3.88321
CDKN2B	3.75511	10.8669	2.33088	0.038026	0.544596	-3.88376
RILPL1	1.55001	13.091	2.33027	0.038069	0.544723	-3.88477
TGFB3	2.10492	11.8672	2.32782	0.038238	0.546014	-3.88878
MNAT1	1.27519	11.0645	2.32755	0.038257	0.546014	-3.88922
SERPINB7	3.52742	11.0772	2.3275	0.03826	0.546014	-3.8893
GJC1	1.62427	7.73504	2.32485	0.038445	0.546344	-3.89364
ITGB4	2.19061	15.0203	2.32475	0.038452	0.546344	-3.8938
WDTC1	1.53372	8.166	2.32137	0.038688	0.548246	-3.89932
TNNT1	4.00108	10.2826	2.32032	0.038762	0.54833	-3.90104
AGTRAP	1.47344	10.5317	2.31842	0.038895	0.548777	-3.90413
PHLDA1	2.07079	8.89128	2.31711	0.038988	0.549602	-3.90627
GALNT18	1.38404	12.4081	2.31623	0.03905	0.550001	-3.90771
ARNT	2.55309	10.8529	2.31472	0.039158	0.551035	-3.91019
BTG3	1.85921	11.6151	2.31231	0.039329	0.552691	-3.91411
ESRP1	2.49389	10.218	2.31042	0.039463	0.552691	-3.91719
SPATS2L	1.37094	12.0508	2.3057	0.039802	0.554485	-3.92489
YAP1	2.18037	9.65717	2.30233	0.040046	0.554843	-3.93038
PPP4R1	1.99383	12.429	2.2994	0.040259	0.554939	-3.93516
IGFL2	2.79966	12.8357	2.29916	0.040276	0.554939	-3.93554
CXorf58	1.62929	8.30369	2.29871	0.040309	0.554939	-3.93628
HSBP1	1.38978	15.0925	2.29566	0.040532	0.556809	-3.94125
FAM221B	1.51285	7.69001	2.29404	0.040651	0.557484	-3.94388
PPP1R13L	2.20159	10.0857	2.29089	0.040883	0.557484	-3.94899
RALA	1.94748	12.9581	2.29035	0.040923	0.557484	-3.94988
CD59	1.7198	15.153	2.2898	0.040964	0.557484	-3.95077
MC1R	1.62825	9.53409	2.28963	0.040976	0.557484	-3.95104
EIF4E2	1.30081	13.4754	2.2878	0.041112	0.557712	-3.95403
TMEM167B	1.48033	11.076	2.28559	0.041277	0.558684	-3.95762
COL5A3	1.89777	11.859	2.28232	0.041521	0.558684	-3.96292
PTPN13	1.6817	11.8281	2.28149	0.041584	0.558684	-3.96427
DMBX1	1.38952	7.432	2.2813	0.041598	0.558684	-3.96459
HN1	1.8135	13.6727	2.27912	0.041762	0.559547	-3.96812
THBS4	3.04496	9.80125	2.27753	0.041882	0.559547	-3.9707
PLCB3	2.05028	8.14198	2.2749	0.042081	0.559547	-3.97496
GNAI3	1.38087	10.3029	2.27474	0.042094	0.559547	-3.97523
ZNRF4	1.85883	8.2861	2.2709	0.042387	0.559725	-3.98146
CLEC14A	2.07953	11.6844	2.27045	0.042421	0.559725	-3.98218
LRRC59	1.30202	14.9361	2.26918	0.042519	0.559725	-3.98425
DSG1	4.82459	12.3557	2.26728	0.042665	0.559725	-3.98733
ACR	1.74881	7.9197	2.26683	0.042699	0.559725	-3.98805
ASGR1	1.28756	8.58426	2.26532	0.042816	0.559725	-3.99049
PLBD1	2.57859	14.097	2.26512	0.042831	0.559725	-3.99082
COMT	1.27261	12.7505	2.26496	0.042844	0.559725	-3.99109
ADGRG4	1.56304	8.09291	2.26414	0.042907	0.559725	-3.99242
RAPGEFL1	2.05745	11.2271	2.26388	0.042927	0.559725	-3.99283
YWHAG	1.38186	15.7637	2.26354	0.042954	0.559725	-3.99338
BSPRY	1.78929	9.91927	2.26254	0.043031	0.559725	-3.99501
PPP1R14C	1.6447	9.67034	2.26182	0.043087	0.559725	-3.99616
BPGM	1.83705	13.1137	2.25999	0.043229	0.560401	-3.99912
BCL3	1.64975	8.2279	2.2578	0.0434	0.560943	-4.00267
AADAC	2.23622	8.36205	2.25668	0.043488	0.561411	-4.00449
TMEM95	1.42729	7.51754	2.25555	0.043577	0.561411	-4.0063
CAPG	1.56031	14.4769	2.25555	0.043577	0.561411	-4.00631
TMEM45B	1.77397	8.85694	2.2541	0.043691	0.561411	-4.00865
COL11A2	1.96737	7.96063	2.25274	0.043798	0.561411	-4.01084
PDXK	1.47461	13.5128	2.25263	0.043807	0.561411	-4.01104
ARG1	1.77877	7.74615	2.25211	0.043848	0.561411	-4.01187
CALU	1.54734	12.2347	2.24966	0.044042	0.563384	-4.01583
MEST	1.48497	11.7949	2.24576	0.044352	0.565277	-4.02212
PYGB	1.50843	10.43	2.2453	0.044389	0.565277	-4.02286
CARD10	2.04739	9.02209	2.24517	0.0444	0.565277	-4.02308
SESN3	1.6653	9.21221	2.24155	0.04469	0.565289	-4.02891
TLR2	1.36983	12.6675	2.2407	0.044759	0.565289	-4.0303
DUOX2	2.09202	8.43293	2.23969	0.044841	0.565289	-4.03193
SOX9	1.89783	11.479	2.23734	0.045031	0.565289	-4.03572
PSD	1.55869	7.8614	2.237	0.045057	0.565289	-4.03625
PRG2	1.2809	8.16133	2.23591	0.045147	0.565289	-4.03802
CHEK1	1.81726	9.01914	2.23433	0.045275	0.565289	-4.04056
MATN3	2.33709	9.51029	2.23395	0.045306	0.565289	-4.04118
TMIGD2	1.62807	11.3155	2.23351	0.045342	0.565289	-4.04189
CPNE6	1.42289	8.4776	2.23239	0.045433	0.565289	-4.04368
FCHO2	1.88985	8.9102	2.23183	0.045479	0.565289	-4.04458
STC1	2.20607	10.1562	2.23133	0.04552	0.565289	-4.04539
TGM5	1.62043	9.17877	2.22928	0.045688	0.565289	-4.04869
HOXC13	2.08139	10.51	2.2292	0.045695	0.565289	-4.04882
TNNI1	1.46402	7.56053	2.22901	0.04571	0.565289	-4.04912
ILDR1	1.64371	8.51404	2.22382	0.046139	0.569013	-4.05748
MMP15	1.58245	11.4528	2.22339	0.046174	0.569013	-4.05817
VN1R4	1.70182	8.28465	2.22039	0.046424	0.571141	-4.063
IL1A	3.17958	10.7519	2.21807	0.046618	0.571141	-4.06673
LGR4	1.51845	10.6434	2.21797	0.046627	0.571141	-4.06689
GOLM1	1.63896	11.4129	2.21627	0.046769	0.572449	-4.06961
HIST1H2AJ	1.72818	13.4085	2.21432	0.046933	0.573709	-4.07275
PFKFB4	1.80623	8.1055	2.21279	0.047062	0.573709	-4.07521
MFAP3L	1.29777	7.38986	2.21248	0.047088	0.573709	-4.0757
GSDMC	2.64412	11.0937	2.21216	0.047115	0.573709	-4.07621
CNKSR3	1.46993	10.5055	2.21043	0.047262	0.573763	-4.07898
PRR15L	1.95026	8.60987	2.21041	0.047264	0.573763	-4.07902
PSORS1C1	2.16812	10.4338	2.21007	0.047293	0.573763	-4.07957
NMB	1.81237	12.3809	2.20872	0.047408	0.573763	-4.08174
PNPLA1	2.03613	9.93113	2.2074	0.04752	0.573763	-4.08385
AGRN	1.29964	11.8551	2.20706	0.047549	0.573763	-4.0844
IRX3	2.28134	12.6835	2.20555	0.047678	0.573894	-4.08682
COL6A2	2.56825	12.6149	2.20426	0.047789	0.573894	-4.08889
SNX33	1.30918	11.5037	2.20401	0.04781	0.573894	-4.08928
TUSC1	1.5344	12.9875	2.20207	0.047977	0.574612	-4.0924
ZKSCAN1	1.68118	7.60563	2.20112	0.048059	0.574612	-4.09392
SPHK2	1.48518	8.50874	2.19792	0.048335	0.576233	-4.09905
LRRC32	1.69092	11.4825	2.19379	0.048694	0.577096	-4.10565
ARHGAP32	1.92413	11.7669	2.19268	0.048792	0.577096	-4.10743
TGFA	1.9392	11.0023	2.19205	0.048847	0.577096	-4.10844
MFAP5	2.84225	11.0343	2.19183	0.048866	0.577096	-4.10879
ADH7	3.81469	10.4023	2.19178	0.04887	0.577096	-4.10887
PDZD7	1.9016	8.54905	2.19105	0.048934	0.577096	-4.11003
BCAR1	1.43847	10.593	2.191	0.048939	0.577096	-4.11012
MRPS17	1.85895	12.962	2.19067	0.048967	0.577096	-4.11064
PAK6	2.15173	9.26508	2.1902	0.049009	0.577096	-4.1114
TAS2R42	1.22779	7.63127	2.19009	0.049018	0.577096	-4.11156
MAFF	1.29357	10.3642	2.18985	0.04904	0.577096	-4.11197
PSD2	1.39177	7.8967	2.1859	0.049388	0.578616	-4.11827
GPT	1.65315	8.65207	2.18457	0.049505	0.578616	-4.12039
P2RY2	1.90422	9.69498	2.18112	0.049813	0.579486	-4.12591
MMP13	2.95335	10.47	2.18103	0.049821	0.579486	-4.12605
RGS12	1.48334	8.42499	2.18067	0.049853	0.579486	-4.12662
KREMEN2	2.13441	10.5124	2.18019	0.049896	0.579572	-4.12739
