# Supplementary material for: Systematic analysis of genes involved in oral cancer metastasis to lymph nodes
Source: Cell Mol Biol Lett. 2018 Nov 15;23:53. doi: 10.1186/s11658-018-0120-2 (PMC6237046; doi:10.1186/s11658-018-0120-2)
Supplement: Supplementary file 3 — Table S2. Downregulated DEGs of GSE70604 Associated Study. (XLSX 59 kb) [file 11658_2018_120_MOESM3_ESM.xlsx]

## Sheet: Sheet1
Table 2. Down Regulated DEGs of GSE70604 Associated Study
Gene	Log FC	Average Expression	t	P-Value	Adjusted P-Value	B
SEC23A	-9.91867	11.4445	-15.9661	1.92e-09	3.11e-05	9.88427
SLC6A5	-6.89142	9.03631	-12.2402	3.91e-08	0.000127	8.02012
PIWIL1	-6.31791	8.7682	-10.911	1.4e-07	0.000323	7.11913
FCER2	-5.79229	8.49611	-10.5333	2.05e-07	0.000415	6.83404
MAD2L1BP	-4.90213	12.4137	-8.68736	1.61e-06	0.002368	5.22122
ECD	-4.84845	12.6084	-7.47569	7.51e-06	0.007142	3.93058
LRRC29	-5.69345	9.3249	-7.40148	8.3e-06	0.007142	3.84472
ZNF304	-4.23008	9.74917	-7.07366	1.3e-05	0.009141	3.45544
MGAT3	-3.77711	8.25549	-6.46258	3.12e-05	0.017988	2.68489
SPIC	-3.82903	9.473	-6.26621	4.17e-05	0.021452	2.42448
TIMD4	-3.45974	8.6417	-6.16942	4.82e-05	0.021636	2.2938
TCF7	-4.21657	9.42673	-5.40237	0.00016	0.043558	1.20304
CD180	-3.23161	8.63699	-5.39589	0.000162	0.043558	1.19341
CD72	-4.47918	10.8151	-5.34973	0.000174	0.045212	1.12459
HBG2	-4.28686	9.24811	-5.27831	0.000196	0.047228	1.01744
KLRB1	-3.88837	9.81781	-5.13408	0.000248	0.054068	0.798523
AIFM3	-4.35628	7.9729	-5.11235	0.000257	0.054068	0.76525
NPR2	-2.97801	8.49117	-5.09343	0.000265	0.054068	0.736226
CD40LG	-4.9044	9.82621	-5.06734	0.000277	0.054068	0.696094
HVCN1	-4.29159	9.83526	-5.0665	0.000278	0.054068	0.694797
TFPI2	-3.12524	8.48805	-4.96505	0.000329	0.061823	0.537712
TXK	-3.68238	9.29753	-4.88099	0.000379	0.069281	0.406329
GLT1D1	-3.7741	8.81534	-4.87046	0.000386	0.069281	0.389802
TCL1A	-4.13664	9.89556	-4.82878	0.000414	0.071952	0.324173
CXCR5	-3.74887	8.8798	-4.81496	0.000424	0.07223	0.302355
BANK1	-4.36382	9.12382	-4.79569	0.000438	0.07223	0.271889
CD79A	-5.05272	10.5574	-4.77759	0.000451	0.073399	0.243224
NOX4	-3.01978	8.68741	-4.76473	0.000461	0.073399	0.222823
CETP	-3.80606	8.93571	-4.74701	0.000476	0.074245	0.19467
SNX29	-4.06058	9.40446	-4.73127	0.000489	0.074778	0.169634
DNAJB13	-3.47269	8.62238	-4.72583	0.000493	0.074778	0.160955
CD79B	-4.61781	10.7992	-4.72387	0.000495	0.074778	0.157844
LY9	-3.30565	8.28182	-4.58961	0.000623	0.087894	-0.05742
GPR18	-4.02359	9.80597	-4.58799	0.000625	0.087894	-0.06004
SLC1A2	-3.72263	8.40962	-4.57326	0.000641	0.088124	-0.08383
IKZF1	-3.65688	8.96796	-4.51916	0.000704	0.089673	-0.17143
GPX5	-2.95131	8.15118	-4.51321	0.000712	0.089679	-0.18108
ZNF703	-2.53753	8.1929	-4.47145	0.000765	0.093747	-0.24902
PAG1	-2.44868	8.39458	-4.41432	0.000846	0.09937	-0.34235
DNASE1L3	-4.67995	11.5083	-4.41267	0.000848	0.09937	-0.34505
FAM3B	-2.70193	8.48198	-4.26196	0.001106	0.120807	-0.59339
MAP2K4	-2.5906	11.5159	-4.22984	0.001171	0.1237	-0.64669
KIRREL2	-2.40281	7.89747	-4.17228	0.001297	0.132559	-0.74252
EYA4	-2.63096	8.22344	-4.15648	0.001334	0.133203	-0.76888
IL16	-2.91137	9.93887	-4.15473	0.001338	0.133203	-0.77182
RAPGEF6	-2.74219	10.0488	-4.14933	0.001351	0.133203	-0.78083
CD19	-3.35588	9.65438	-4.14766	0.001355	0.133203	-0.78363
LIMD2	-2.92618	9.50106	-4.11741	0.00143	0.133203	-0.83424
MS4A1	-5.43577	10.78	-4.11676	0.001431	0.133203	-0.83533
ADAM30	-3.2718	8.52477	-4.10378	0.001465	0.135359	-0.85707
HS1BP3	-3.20028	8.04823	-4.0894	0.001503	0.136813	-0.88119
STAP1	-3.84648	9.62079	-4.0883	0.001506	0.136813	-0.88304
VSIG1	-2.37984	8.08764	-4.0609	0.001582	0.140534	-0.92905
CATSPERB	-2.27184	8.09948	-4.00428	0.001751	0.14902	-1.02442
GPR137	-2.76318	8.04118	-3.99159	0.001792	0.149706	-1.04583
VPREB3	-4.2146	10.715	-3.98366	0.001817	0.150684	-1.05922
CD3E	-3.6983	9.14797	-3.92923	0.002005	0.157348	-1.15133
CORO1A	-3.69555	10.7762	-3.9159	0.002054	0.159751	-1.17391
IRF8	-2.43661	9.31586	-3.90447	0.002096	0.162184	-1.19331
RIPK1	-2.92729	9.54687	-3.89509	0.002132	0.16305	-1.20924
PLA2G2D	-2.39164	9.21219	-3.87713	0.002203	0.166924	-1.23974
KLHL6	-2.60344	8.07497	-3.86205	0.002264	0.169453	-1.26539
PSD3	-2.60935	8.21024	-3.85551	0.002291	0.170684	-1.27652
DOK1	-2.58497	9.49471	-3.84834	0.002321	0.172124	-1.28872
CCL21	-5.37185	13.3777	-3.81011	0.002487	0.180261	-1.35386
DOCK10	-2.58459	10.8648	-3.80782	0.002498	0.180261	-1.35777
OR6K6	-3.18019	8.47809	-3.79415	0.002561	0.181595	-1.3811
PDGFRL	-4.2457	9.28927	-3.79063	0.002577	0.181961	-1.3871
CXorf23	-3.29704	8.81781	-3.78592	0.002599	0.182729	-1.39514
LRMP	-3.73626	9.47814	-3.77096	0.002671	0.186888	-1.42069
CYFIP2	-3.16505	11.789	-3.75184	0.002766	0.189486	-1.4534
TLR10	-2.53914	8.53628	-3.74021	0.002825	0.191917	-1.47328
CD48	-3.83852	11.6987	-3.73432	0.002855	0.192452	-1.48336
TMEM42	-2.13987	8.97259	-3.72416	0.002909	0.193826	-1.50076
ULBP1	-2.67372	7.87097	-3.71748	0.002945	0.19451	-1.5122
LEF1	-2.33929	8.02099	-3.71697	0.002947	0.19451	-1.51309
XKRY2	-2.06389	8.11882	-3.69968	0.003042	0.19673	-1.5427
ATP1A2	-2.69472	8.42158	-3.68939	0.0031	0.199494	-1.56036
SYBU	-2.51731	8.0432	-3.68769	0.003109	0.199494	-1.56327
GCSAM	-2.49406	7.31536	-3.66187	0.003259	0.206041	-1.60758
SPRYD4	-2.44391	9.30601	-3.66142	0.003262	0.206041	-1.60836
DENND2D	-2.4331	13.2992	-3.64987	0.003332	0.209493	-1.62818
CCL19	-4.65109	11.7482	-3.64434	0.003366	0.209493	-1.63769
FCRL2	-3.70516	8.62388	-3.63558	0.00342	0.209493	-1.65275
FAM65B	-4.07785	9.35531	-3.63107	0.003449	0.209624	-1.66049
P2RY8	-3.01561	8.76398	-3.62507	0.003487	0.211149	-1.67081
LCK	-3.40503	10.9563	-3.61326	0.003563	0.214165	-1.69112
ATM	-2.75884	11.0284	-3.60766	0.0036	0.215413	-1.70075
PITPNC1	-2.30035	10.3928	-3.58333	0.003764	0.221723	-1.74263
CR2	-5.85165	11.0564	-3.57929	0.003792	0.221723	-1.74958
DTX1	-2.25944	8.372	-3.57838	0.003798	0.221723	-1.75115
RASSF5	-2.07027	12.1733	-3.55904	0.003936	0.223858	-1.78447
FYN	-2.90049	10.5369	-3.55865	0.003939	0.223858	-1.78514
SPIB	-3.5035	11.349	-3.55744	0.003947	0.223858	-1.78723
LRRN3	-2.37804	8.75592	-3.5508	0.003996	0.225121	-1.79867
SELL	-4.07144	10.185	-3.54575	0.004033	0.225238	-1.80738
PRKCB	-2.8542	9.23849	-3.54115	0.004067	0.225729	-1.8153
ENPP2	-3.53872	12.4028	-3.53993	0.004077	0.225729	-1.8174
ARHGAP25	-2.61181	13.3459	-3.53499	0.004114	0.226528	-1.82592
IL4R	-2.04323	13.4619	-3.5343	0.004119	0.226528	-1.82712
DTD2	-2.23353	8.02519	-3.51716	0.004251	0.23116	-1.85667
ICAM2	-3.81478	10.011	-3.51595	0.00426	0.23116	-1.85877
VAMP2	-2.54997	8.97372	-3.51309	0.004283	0.231544	-1.8637
HBA2	-5.01577	12.4026	-3.50872	0.004317	0.231544	-1.87125
2018-09-01	-3.6438	10.8723	-3.50695	0.004331	0.231544	-1.87429
TRIB2	-2.39946	11.6647	-3.5066	0.004334	0.231544	-1.8749
PXK	-3.04508	8.28416	-3.50027	0.004385	0.233232	-1.88582
PTPRN2	-2.2533	8.59554	-3.49524	0.004426	0.234631	-1.89451
ELL3	-2.8231	8.91211	-3.49171	0.004455	0.235389	-1.9006
OR52K2	-3.08983	11.0561	-3.48671	0.004496	0.235461	-1.90923
MOB1B	-2.42777	8.05657	-3.48489	0.004511	0.235461	-1.91239
IL3RA	-2.12559	8.7857	-3.48185	0.004536	0.235849	-1.91763
PSIP1	-2.43294	10.1469	-3.47593	0.004586	0.236914	-1.92786
NXPH1	-2.38757	8.10889	-3.47081	0.00463	0.237641	-1.9367
FAM13B	-2.29161	10.0108	-3.46166	0.004708	0.238654	-1.95251
PF4	-2.52009	8.28962	-3.44901	0.00482	0.242762	-1.97436
DACH1	-2.10017	7.69398	-3.43391	0.004956	0.246458	-2.00047
HLA-DOB	-3.23468	10.3905	-3.42751	0.005015	0.246458	-2.01153
ADH1B	-3.29606	10.1125	-3.42696	0.00502	0.246458	-2.01248
CD22	-5.45689	10.9393	-3.42525	0.005035	0.246458	-2.01543
SPDYA	-2.19845	8.07009	-3.41425	0.005139	0.247344	-2.03445
PTPRC	-3.53882	10.3897	-3.41314	0.005149	0.247344	-2.03637
LCP2	-1.93223	9.82592	-3.40587	0.005219	0.248188	-2.04894
CREBRF	-2.53915	8.83747	-3.38652	0.005409	0.253492	-2.08242
LIN54	-1.90943	8.75691	-3.36738	0.005604	0.260921	-2.11554
LTA	-2.89913	9.52029	-3.36336	0.005645	0.260921	-2.1225
DCK	-3.06438	8.86285	-3.35923	0.005689	0.261413	-2.12966
HBB	-6.06187	12.5527	-3.35698	0.005712	0.261413	-2.13355
CEACAM21	-2.37238	8.0657	-3.35456	0.005738	0.261413	-2.13774
SLC15A2	-2.26781	8.39286	-3.34901	0.005797	0.263298	-2.14734
LAT	-2.43533	10.7724	-3.34466	0.005844	0.264682	-2.15487
FLI1	-2.64277	9.18531	-3.33463	0.005953	0.268886	-2.17223
ODF3	-2.49884	8.2551	-3.32756	0.006032	0.270038	-2.18448
RASGRP2	-3.79376	9.82017	-3.32421	0.006069	0.270038	-2.19029
SCIMP	-1.84673	8.29744	-3.32236	0.00609	0.270038	-2.19348
ZBTB37	-2.1957	7.56786	-3.32169	0.006098	0.270038	-2.19465
FCRL1	-2.72882	8.60274	-3.30761	0.006259	0.273186	-2.21903
ADH1C	-2.76713	8.82741	-3.30111	0.006335	0.273296	-2.23028
PLAC8	-4.23891	11.7856	-3.30078	0.006338	0.273296	-2.23086
DZIP3	-2.07032	8.80419	-3.29365	0.006423	0.274011	-2.2432
ZNF671	-1.77076	9.7189	-3.29355	0.006424	0.274011	-2.24338
RGS13	-1.85008	8.76786	-3.28241	0.006558	0.277556	-2.26268
LDHB	-2.12652	12.2858	-3.28103	0.006575	0.277556	-2.26507
VNN2	-3.67791	9.85154	-3.27237	0.006681	0.278774	-2.28006
ACKR1	-3.62339	10.0152	-3.27166	0.00669	0.278774	-2.28129
SPINK2	-2.21134	8.57596	-3.26837	0.006731	0.279044	-2.287
ANKRD55	-2.96846	8.42164	-3.26369	0.006789	0.280754	-2.2951
VTN	-3.2753	10.3063	-3.25429	0.006909	0.282675	-2.31139
CD53	-3.84322	11.9657	-3.25106	0.00695	0.282675	-2.31699
SNURF	-2.17676	10.7946	-3.24228	0.007064	0.284833	-2.33219
SEL1L3	-2.50246	11.9647	-3.22565	0.007285	0.291362	-2.36099
LTB	-4.00828	13.6733	-3.2247	0.007298	0.291362	-2.36265
PTPRCAP	-3.23921	11.8588	-3.21614	0.007415	0.292664	-2.37747
BEND5	-3.30459	8.76351	-3.21443	0.007438	0.292664	-2.38044
BCAS4	-2.36642	9.3069	-3.21344	0.007452	0.292664	-2.38215
KMO	-3.32003	9.02593	-3.20833	0.007523	0.294526	-2.391
LINC00243	-2.44672	8.79151	-3.20646	0.007549	0.294839	-2.39425
ANKRD44	-2.18594	8.75306	-3.19423	0.007722	0.29667	-2.41543
GIMAP1	-2.62859	9.11217	-3.19287	0.007742	0.29667	-2.41779
PTPN6	-2.40782	14.3641	-3.1928	0.007743	0.29667	-2.41791
TSPAN7	-3.01874	12.2673	-3.18936	0.007792	0.296746	-2.42387
CCR7	-3.54945	10.2566	-3.18751	0.007819	0.296746	-2.42707
P2RY14	-3.39477	10.0402	-3.18665	0.007832	0.296746	-2.42857
HTR3A	-2.46465	8.75961	-3.17815	0.007956	0.299569	-2.44329
MOB3A	-2.08097	13.7322	-3.17562	0.007994	0.299569	-2.44766
P2RX5	-3.2367	10.3039	-3.17207	0.008047	0.299569	-2.45381
RAC2	-2.8072	13.0917	-3.17099	0.008063	0.299569	-2.45569
PLCL2	-2.43546	8.97869	-3.16641	0.008132	0.300358	-2.46362
ATP6V0E2-AS1	-2.37146	8.56217	-3.15828	0.008255	0.301984	-2.4777
ZNF681	-2.019	9.42241	-3.15104	0.008367	0.304056	-2.49024
RGL4	-2.32882	8.83761	-3.15095	0.008368	0.304056	-2.49039
ACHE	-2.20489	7.64171	-3.14778	0.008418	0.304485	-2.49589
CD247	-2.93932	10.8284	-3.13927	0.008552	0.308617	-2.51063
TSPAN32	-1.77522	8.60667	-3.13542	0.008613	0.309169	-2.51728
OR1Q1	-2.35766	8.65615	-3.1342	0.008633	0.309169	-2.51941
ARHGAP9	-3.76474	10.8779	-3.12382	0.008801	0.311263	-2.53738
DEDD	-1.85977	10.192	-3.12255	0.008821	0.311263	-2.53957
SMDT1	-1.73525	12.7042	-3.12127	0.008842	0.311263	-2.54178
SUSD3	-3.25881	10.4363	-3.12048	0.008855	0.311263	-2.54316
ADAM28	-3.35041	10.1414	-3.11793	0.008897	0.31206	-2.54757
BRIP1	-1.78105	7.96918	-3.10502	0.009113	0.317865	-2.56992
S1PR1	-3.1642	10.8764	-3.10405	0.00913	0.317865	-2.57159
EPM2AIP1	-1.85582	11.0456	-3.10335	0.009141	0.317865	-2.5728
LILRA4	-3.19523	10.7573	-3.10004	0.009198	0.318512	-2.57853
DMRT3	-1.88635	8.70689	-3.09995	0.009199	0.318512	-2.5787
CSK	-2.17758	10.514	-3.09068	0.009359	0.321852	-2.59473
CRLF3	-2.23887	11.0759	-3.08974	0.009375	0.321852	-2.59636
GLTSCR2	-1.91861	15.549	-3.07345	0.009663	0.328253	-2.62455
GP1BA	-3.78532	10.4778	-3.06859	0.009751	0.32988	-2.63295
FAM184A	-2.31036	8.73847	-3.06853	0.009752	0.32988	-2.63305
SAC3D1	-1.94638	7.98992	-3.06522	0.009812	0.330933	-2.63878
EAF2	-2.1619	11.3921	-3.06193	0.009872	0.331178	-2.64447
EBI3	-2.38042	8.72798	-3.05594	0.009983	0.332976	-2.65483
CARD11	-2.31516	9.27517	-3.05568	0.009988	0.332976	-2.65529
GSTT1	-3.78334	9.03461	-3.05383	0.010022	0.333434	-2.65849
DNAJC6	-2.01816	8.04463	-3.05243	0.010048	0.333613	-2.6609
TMEM55A	-2.02002	8.54618	-3.05054	0.010083	0.334098	-2.66416
RAMP2	-2.44573	8.83192	-3.03973	0.010288	0.337002	-2.68286
GPHB5	-2.3155	8.78969	-3.03888	0.010304	0.337002	-2.68434
TRIM52	-1.91725	9.6735	-3.03724	0.010336	0.337002	-2.68717
GIMAP5	-3.3149	11.0831	-3.03197	0.010438	0.338884	-2.69628
CD28	-2.65597	10.4137	-3.02846	0.010506	0.340417	-2.70234
ZNF493	-1.82756	10.6563	-3.02586	0.010557	0.34125	-2.70683
SKAP1	-2.68968	9.9649	-3.02499	0.010574	0.34125	-2.70834
HOXB2	-1.90969	9.78703	-3.02028	0.010667	0.341588	-2.71648
HELLS	-1.79688	8.39727	-3.01684	0.010735	0.341588	-2.72242
UCP2	-3.57581	11.1146	-3.0162	0.010748	0.341588	-2.72352
TRBV3-1	-3.4366	11.923	-3.01597	0.010752	0.341588	-2.72393
DYRK2	-2.09555	9.55175	-3.01327	0.010806	0.341936	-2.72859
TAAR8	-1.76931	8.46514	-2.99947	0.011087	0.347852	-2.75242
TNFAIP8	-1.86791	11.6129	-2.99904	0.011096	0.347852	-2.75318
FCMR	-3.37065	9.40919	-2.99821	0.011113	0.347852	-2.75461
MYB	-2.01398	8.63401	-2.99671	0.011144	0.347852	-2.75719
TBC1D10C	-3.00654	10.251	-2.99536	0.011172	0.347876	-2.75952
FGF5	-1.78014	7.81615	-2.9946	0.011188	0.347876	-2.76084
FNDC9	-2.04582	7.99237	-2.98708	0.011345	0.351744	-2.77382
KIAA0825	-2.14757	7.67796	-2.98555	0.011377	0.351744	-2.77646
TRAF3IP3	-4.07519	12.1789	-2.97892	0.011518	0.355407	-2.7879
INTS6L	-2.45648	9.74577	-2.97012	0.011708	0.359227	-2.8031
ST18	-1.84567	8.14353	-2.96624	0.011793	0.361141	-2.80979
UBASH3A	-3.17277	9.13509	-2.9595	0.011941	0.364532	-2.82141
SIT1	-3.50327	12.1618	-2.95906	0.011951	0.364532	-2.82217
MAP3K8	-2.14612	9.58787	-2.95641	0.01201	0.365031	-2.82675
FLT3LG	-2.5859	9.15791	-2.94839	0.01219	0.36767	-2.84057
INPP4B	-1.98796	8.70555	-2.94708	0.01222	0.36767	-2.84284
CD1C	-3.32909	10.0882	-2.94645	0.012235	0.36767	-2.84393
HHEX	-2.4323	10.994	-2.94549	0.012256	0.36767	-2.84558
ZNF679	-2.33072	11.7053	-2.94312	0.01231	0.367999	-2.84966
CBX7	-2.48534	9.54107	-2.94301	0.012313	0.367999	-2.84985
ERICH6	-1.85502	8.38486	-2.94086	0.012362	0.368792	-2.85356
TCF21	-3.8051	8.19686	-2.93581	0.012479	0.371583	-2.86227
CD5	-2.15648	8.19898	-2.92881	0.012642	0.374551	-2.87434
RHOF	-2.6077	8.91576	-2.92561	0.012717	0.37587	-2.87984
ANXA6	-2.26883	12.1708	-2.9247	0.012739	0.37587	-2.88142
MARCKSL1	-2.0532	14.0044	-2.92174	0.012809	0.377254	-2.88652
NKX2-5	-1.66925	8.65217	-2.91971	0.012858	0.377987	-2.89001
GIMAP7	-4.05121	11.1423	-2.91869	0.012882	0.378017	-2.89176
PRKCH	-1.66649	10.9211	-2.91297	0.013019	0.378617	-2.90161
ICAM3	-2.7896	11.2709	-2.91097	0.013068	0.379344	-2.90506
GIMAP2	-3.09344	10.9206	-2.90348	0.013251	0.382108	-2.91795
CLIC2	-2.7265	9.85019	-2.90341	0.013252	0.382108	-2.91807
GLS2	-2.46934	8.90393	-2.90321	0.013258	0.382108	-2.91843
NT5M	-1.69507	7.77403	-2.90149	0.0133	0.382458	-2.92138
ITGA4	-2.54043	9.32407	-2.89488	0.013464	0.385017	-2.93276
STK4	-1.87795	12.4764	-2.89419	0.013482	0.385017	-2.93395
C2orf42	-1.65597	9.88831	-2.89146	0.01355	0.385722	-2.93865
TMC1	-1.75539	7.5389	-2.88751	0.01365	0.387098	-2.94544
2018-09-06	-2.92806	12.4991	-2.88497	0.013714	0.387098	-2.94981
WDR82	-1.71548	13.1767	-2.88482	0.013718	0.387098	-2.95007
CD6	-1.74286	8.01069	-2.88037	0.013832	0.388947	-2.95771
ABRA	-1.73021	8.12773	-2.8766	0.013929	0.391004	-2.96421
PTPN7	-2.79602	10.5235	-2.87257	0.014034	0.392419	-2.97113
NEIL1	-2.84521	12.2396	-2.86763	0.014163	0.394146	-2.97962
SPARCL1	-2.11975	11.8349	-2.86067	0.014347	0.397524	-2.99158
CD1E	-1.72152	7.8744	-2.85984	0.014369	0.397524	-2.99301
ZNF700	-1.58103	12.7976	-2.85605	0.01447	0.397651	-2.99951
BACH2	-3.41401	10.5643	-2.85505	0.014497	0.397651	-3.00123
EBF1	-1.7284	9.40428	-2.85099	0.014607	0.399623	-3.0082
NCF1	-3.42683	11.2295	-2.84934	0.014652	0.400175	-3.01104
REXO1	-2.61089	7.7619	-2.84303	0.014824	0.40217	-3.02188
GPSM3	-2.56539	12.308	-2.84166	0.014862	0.402519	-3.02423
SACM1L	-2.13271	10.3466	-2.83567	0.015028	0.404925	-3.03451
LRRN1	-1.82639	8.94618	-2.83313	0.015099	0.404925	-3.03887
CX3CR1	-1.65814	9.02212	-2.83249	0.015117	0.404925	-3.03996
CLEC10A	-2.62009	9.1775	-2.83216	0.015126	0.404925	-3.04053
SSTR2	-2.01769	7.89465	-2.82684	0.015276	0.405369	-3.04965
SUN2	-1.7676	12.8279	-2.8266	0.015283	0.405369	-3.05007
SLC40A1	-2.43209	10.8971	-2.82627	0.015292	0.405369	-3.05063
CD3D	-3.484	12.7578	-2.82624	0.015293	0.405369	-3.05068
NFATC3	-1.95968	10.9409	-2.82479	0.015334	0.405372	-3.05317
TRAF5	-2.78778	10.8822	-2.81996	0.015472	0.406863	-3.06145
CHGB	-1.75448	7.92768	-2.81772	0.015537	0.407233	-3.0653
NOS1AP	-1.92708	8.06198	-2.8166	0.015569	0.407342	-3.06722
PIK3C2B	-1.57667	13.5063	-2.81484	0.01562	0.407357	-3.07024
WNT16	-1.77469	7.69664	-2.81232	0.015693	0.408607	-3.07456
GIMAP4	-2.75919	10.5832	-2.80731	0.01584	0.411096	-3.08315
CYSLTR1	-2.02014	9.53117	-2.80449	0.015923	0.411292	-3.08797
NCOA3	-1.93011	11.8183	-2.80274	0.015974	0.411292	-3.09097
CCDC69	-3.01107	10.8048	-2.80146	0.016012	0.411615	-3.09317
SPN	-1.58561	8.60903	-2.79693	0.016147	0.413193	-3.10092
ITPR1	-2.08966	10.4564	-2.79683	0.016151	0.413193	-3.1011
PPM1K	-2.6268	10.4755	-2.79408	0.016233	0.413888	-3.10579
ARHGAP45	-2.08107	13.0363	-2.79256	0.016279	0.413888	-3.10841
MBNL1	-2.10017	12.9417	-2.7918	0.016302	0.413888	-3.1097
FAM13C	-1.83873	8.58384	-2.79018	0.016351	0.413888	-3.11248
LRRC45	-1.69156	9.65426	-2.79005	0.016355	0.413888	-3.1127
ITGAL	-2.60234	11.6112	-2.78727	0.016439	0.413888	-3.11745
DAPP1	-1.80977	12.0352	-2.78486	0.016513	0.413888	-3.12158
SLITRK2	-1.74819	8.35497	-2.78359	0.016552	0.413888	-3.12376
SLC2A6	-2.19407	11.1893	-2.78326	0.016562	0.413888	-3.12431
CCNG2	-2.2806	8.79677	-2.77376	0.016856	0.418288	-3.14058
ASB14	-1.67884	7.35576	-2.77157	0.016924	0.418288	-3.14431
OXNAD1	-2.14975	11.4167	-2.77131	0.016932	0.418288	-3.14476
PLEKHA6	-2.07763	8.60618	-2.76762	0.017049	0.418288	-3.15108
RNF166	-1.92313	10.2691	-2.76661	0.017081	0.418288	-3.15279
KRT39	-1.58964	7.89895	-2.76384	0.017169	0.418288	-3.15754
NFKBID	-1.86999	8.18813	-2.76314	0.017191	0.418288	-3.15873
SEMA3E	-2.53616	8.05738	-2.76245	0.017213	0.418288	-3.15991
SLCO5A1	-1.80915	8.15285	-2.76204	0.017226	0.418288	-3.16062
CCND3	-1.83832	11.7954	-2.76078	0.017266	0.418427	-3.16276
FUCA1	-2.69414	11.9973	-2.76014	0.017287	0.418427	-3.16386
MELTF	-1.87437	9.00446	-2.75283	0.017522	0.419533	-3.17634
CNTN2	-1.6862	7.50416	-2.75243	0.017535	0.419533	-3.17703
CD244	-1.84469	9.66349	-2.75116	0.017577	0.419785	-3.1792
SLC14A2	-1.53103	9.74477	-2.74833	0.017669	0.421368	-3.18403
CDKN2C	-1.97645	8.54969	-2.74372	0.01782	0.42373	-3.1919
FFAR3	-1.81064	8.18266	-2.7396	0.017957	0.425721	-3.19893
STRA8	-2.6881	8.27373	-2.73515	0.018105	0.427214	-3.20652
GPR160	-2.71257	9.84829	-2.73512	0.018106	0.427214	-3.20657
NOD1	-1.82005	8.67319	-2.73164	0.018223	0.427623	-3.21251
OR5AP2	-1.83005	7.94762	-2.73011	0.018275	0.427623	-3.21511
LIME1	-2.46691	9.7729	-2.72451	0.018466	0.43136	-3.22467
CNOT7	-1.7083	9.78849	-2.72263	0.01853	0.43136	-3.22788
NHLH2	-2.31535	7.38534	-2.72152	0.018568	0.43136	-3.22977
PNISR	-1.66415	14.0223	-2.71865	0.018667	0.433036	-3.23467
IL7	-2.57152	9.43274	-2.71359	0.018842	0.435556	-3.24328
SH3KBP1	-2.68608	12.4474	-2.71132	0.018922	0.435556	-3.24715
DOCK8	-2.46973	12.2234	-2.71072	0.018943	0.435556	-3.24817
CD37	-4.17079	12.1344	-2.70853	0.01902	0.435591	-3.2519
ANGPTL6	-2.00297	8.81749	-2.70642	0.019094	0.436063	-3.2555
CRTC3	-1.68229	8.18506	-2.70417	0.019174	0.43634	-3.25933
ZNF439	-2.0285	8.82578	-2.69909	0.019355	0.438916	-3.26798
HNRNPH1	-2.06671	14.0705	-2.69433	0.019526	0.441018	-3.27606
ARHGAP15	-3.06803	10.9958	-2.69178	0.019618	0.441164	-3.2804
F2RL3	-1.64569	8.33664	-2.69104	0.019645	0.441164	-3.28167
MAPRE2	-1.63021	11.7567	-2.68784	0.019762	0.442513	-3.28712
B3GALT2	-2.52912	7.85891	-2.68543	0.01985	0.443302	-3.29121
ADORA2A	-1.65703	8.10328	-2.68467	0.019877	0.443309	-3.29249
HNRNPDL	-1.75521	11.7398	-2.68161	0.01999	0.4446	-3.2977
NOSTRIN	-2.41129	9.46749	-2.68005	0.020048	0.445272	-3.30036
IL7R	-3.21755	13.6893	-2.67674	0.020171	0.446174	-3.30597
CLU	-3.58358	15.0066	-2.67591	0.020202	0.446236	-3.30738
CCL14	-3.90141	10.6819	-2.67267	0.020323	0.447086	-3.31289
FOXP1	-1.61189	12.1338	-2.66973	0.020434	0.448911	-3.31789
DCANP1	-2.87221	9.2608	-2.6678	0.020507	0.449117	-3.32116
LGALS2	-2.93983	10.823	-2.66728	0.020527	0.449117	-3.32205
RPL15	-1.44852	16.3495	-2.66456	0.02063	0.450766	-3.32666
FNBP1	-2.45774	12.2067	-2.66366	0.020664	0.450904	-3.32818
PIAS4	-2.37353	9.77408	-2.66126	0.020756	0.451504	-3.33225
CD200	-1.90244	8.29752	-2.65865	0.020857	0.451504	-3.33669
INTS6-AS1	-2.11603	8.81768	-2.65843	0.020865	0.451504	-3.33706
STK33	-1.6766	7.42139	-2.65764	0.020896	0.451504	-3.33841
IRF4	-2.17909	8.92585	-2.65734	0.020907	0.451504	-3.33891
VAV1	-2.65685	9.56381	-2.65731	0.020908	0.451504	-3.33895
SARAF	-2.29139	13.4287	-2.65671	0.020931	0.451504	-3.33997
C7	-4.38344	11.8539	-2.65453	0.021016	0.451504	-3.34368
PTGER4	-2.09882	7.98227	-2.65353	0.021055	0.451504	-3.34538
BLNK	-2.00836	12.8796	-2.651	0.021153	0.452439	-3.34966
IL33	-2.20955	8.22625	-2.65002	0.021192	0.452439	-3.35133
CRYGC	-1.62657	7.95122	-2.64954	0.02121	0.452439	-3.35214
ADGRG2	-2.11364	9.09773	-2.6451	0.021385	0.453767	-3.35966
NIN	-1.74209	9.18454	-2.64272	0.021479	0.453979	-3.3637
HOXA2	-2.07077	8.28658	-2.63952	0.021606	0.45513	-3.36911
PEX11G	-1.52091	9.72165	-2.6374	0.021691	0.45513	-3.37271
GALT	-1.91846	7.56696	-2.63723	0.021698	0.45513	-3.37299
ATP2A3	-2.56587	10.3781	-2.63712	0.021702	0.45513	-3.37319
CYB561A3	-2.35716	10.455	-2.63439	0.021812	0.456574	-3.3778
DFFB	-1.85849	9.38777	-2.63328	0.021856	0.456574	-3.37968
CLCNKB	-1.95227	9.10305	-2.63252	0.021887	0.456574	-3.38096
LYL1	-2.73484	9.24962	-2.6319	0.021912	0.456574	-3.38203
ZFP14	-1.42066	8.7774	-2.62884	0.022036	0.457099	-3.38721
JAML	-2.25188	8.62799	-2.62849	0.022051	0.457099	-3.3878
CD40	-2.07628	9.88688	-2.62528	0.022181	0.458964	-3.39322
NMRK1	-1.519	12.1406	-2.62466	0.022207	0.458964	-3.39428
TFDP3	-1.68003	8.22906	-2.62417	0.022227	0.458964	-3.3951
RASSF2	-2.86876	12.5267	-2.62351	0.022254	0.458964	-3.39623
PNRC2	-1.68123	13.5838	-2.62208	0.022313	0.458979	-3.39863
ZNF347	-1.79712	10.5549	-2.61415	0.022642	0.462265	-3.41205
CLEC2D	-2.51732	10.2152	-2.61288	0.022695	0.462265	-3.4142
UGCG	-1.66861	12.341	-2.61275	0.0227	0.462265	-3.41442
TRIM9	-1.59688	8.04082	-2.60917	0.02285	0.463568	-3.42046
EPHA3	-2.15339	7.49858	-2.60654	0.022961	0.46524	-3.42491
LIX1L	-2.28479	7.61948	-2.60182	0.023162	0.467777	-3.43288
ZNF208	-1.72733	10.3686	-2.60155	0.023173	0.467777	-3.43333
LALBA	-1.86878	7.96026	-2.60038	0.023223	0.468203	-3.4353
OSBPL10	-1.80711	8.49627	-2.59832	0.023312	0.468577	-3.43878
ZHX3	-1.70407	8.23486	-2.59725	0.023358	0.468577	-3.44059
LAT2	-3.34282	10.3046	-2.59618	0.023404	0.468921	-3.4424
DTNB	-1.68907	8.17461	-2.59488	0.02346	0.469462	-3.44459
PYGM	-2.14823	8.04156	-2.59073	0.02364	0.469941	-3.45158
CCNI	-1.6235	15.5079	-2.58908	0.023712	0.469941	-3.45437
SAMSN1	-2.6109	10.7599	-2.58824	0.023749	0.469941	-3.45579
LOC727820	-1.99499	15.0811	-2.57943	0.024137	0.474591	-3.47064
PLPP5	-1.60906	11.0663	-2.57941	0.024138	0.474591	-3.47068
AMY2A	-1.93135	11.4182	-2.57849	0.024179	0.474591	-3.47222
IPCEF1	-2.0306	8.63544	-2.57634	0.024275	0.475181	-3.47585
TMEM163	-3.13199	9.32345	-2.56804	0.024649	0.478176	-3.48983
IYD	-1.74202	8.28543	-2.5668	0.024705	0.478176	-3.4919
TMEM71	-1.89694	8.24816	-2.56651	0.024718	0.478176	-3.4924
ITM2A	-2.9267	10.8416	-2.56613	0.024735	0.478176	-3.49303
RASA2	-1.97133	8.61592	-2.56577	0.024752	0.478176	-3.49364
NAPSA	-1.95559	9.44077	-2.56574	0.024753	0.478176	-3.4937
WDR5B	-1.67027	8.77364	-2.56198	0.024925	0.480923	-3.50003
TDRKH	-2.12367	8.16371	-2.55869	0.025076	0.482123	-3.50555
PPIL3	-1.50252	11.6734	-2.55868	0.025077	0.482123	-3.50558
SIRPG	-2.36885	10.6004	-2.5575	0.025131	0.482598	-3.50756
RNF125	-2.84392	9.49474	-2.5558	0.02521	0.483124	-3.51041
PTGDS	-3.99584	12.8395	-2.55561	0.025218	0.483124	-3.51073
ZNF595	-1.59097	12.504	-2.55465	0.025263	0.483411	-3.51235
BTK	-2.98516	10.0243	-2.55058	0.025453	0.486463	-3.51918
ASB17	-1.70294	8.41305	-2.54963	0.025497	0.486738	-3.52078
KIAA0226L	-2.36588	9.46345	-2.54566	0.025684	0.488576	-3.52746
ZNF302	-1.49579	10.2454	-2.54463	0.025733	0.488924	-3.52918
C1orf162	-2.42427	11.2318	-2.54195	0.02586	0.489612	-3.53369
TMEM268	-1.76322	8.69976	-2.5415	0.025881	0.489612	-3.53444
TMEM204	-2.15381	9.10858	-2.53821	0.026038	0.491311	-3.53996
GHRL	-1.91949	8.59132	-2.53717	0.026088	0.491311	-3.5417
ARHGDIB	-2.23668	15.0164	-2.53654	0.026118	0.491311	-3.54276
CLEC4F	-1.90086	8.60282	-2.53499	0.026193	0.491311	-3.54537
PLCG2	-1.97229	11.3872	-2.53371	0.026254	0.491311	-3.5475
RNPC3	-1.7622	12.5548	-2.5329	0.026293	0.491311	-3.54886
CNGA3	-1.62031	7.93285	-2.53274	0.026302	0.491311	-3.54914
ARHGAP17	-1.85986	11.9658	-2.52892	0.026486	0.492251	-3.55554
CYLD	-2.11205	10.458	-2.52448	0.026703	0.495143	-3.56298
EMCN	-1.38547	8.377	-2.52102	0.026873	0.497157	-3.56878
REPIN1	-1.72105	12.2099	-2.51889	0.026979	0.497727	-3.57235
TBCC	-1.5097	12.0586	-2.51886	0.02698	0.497727	-3.5724
THAP1	-1.83678	9.84219	-2.51566	0.027139	0.497727	-3.57776
TMTC1	-1.38821	8.171	-2.51529	0.027158	0.497727	-3.57837
ARHGAP4	-1.93692	10.1149	-2.51516	0.027164	0.497727	-3.5786
ATP8A1	-1.48913	7.76421	-2.51425	0.02721	0.497727	-3.58013
IL12A	-1.50757	7.88932	-2.51202	0.027321	0.498734	-3.58385
SUPT20H	-1.54627	10.4646	-2.51105	0.02737	0.498734	-3.58548
SLC26A8	-2.08535	7.48591	-2.51103	0.027371	0.498734	-3.58551
ZACN	-2.46387	8.24501	-2.50548	0.027651	0.501487	-3.5948
CXCL12	-3.5963	10.9769	-2.50416	0.027718	0.501487	-3.597
TNF	-2.30349	8.71468	-2.50343	0.027755	0.501487	-3.59822
OR1L6	-2.13576	8.4517	-2.50298	0.027778	0.501487	-3.59897
KIAA0922	-1.38602	10.6547	-2.5024	0.027808	0.501487	-3.59995
SS18L2	-1.52264	11.9474	-2.50187	0.027835	0.501487	-3.60083
RASGRP1	-1.52318	13.0771	-2.50028	0.027916	0.502084	-3.60349
B4GAT1	-1.96943	8.49422	-2.49832	0.028016	0.503332	-3.60676
GRK6	-1.63173	10.3823	-2.49588	0.028142	0.505025	-3.61084
CHI3L2	-2.3271	9.73267	-2.49436	0.028221	0.50504	-3.61338
KDR	-1.63218	8.84859	-2.49346	0.028267	0.50504	-3.61488
RPL10A	-1.53499	16.131	-2.49174	0.028356	0.50504	-3.61775
ZNF239	-1.72368	9.20311	-2.49163	0.028362	0.50504	-3.61794
BIRC3	-3.66809	10.3254	-2.48912	0.028493	0.50504	-3.62213
FBL	-1.56965	13.1606	-2.48789	0.028557	0.50504	-3.62419
MPPED1	-2.37438	8.72974	-2.48785	0.028559	0.50504	-3.62425
LIMD1	-1.77977	8.60953	-2.48586	0.028664	0.50504	-3.62757
PDE2A	-1.83659	9.00779	-2.48561	0.028677	0.50504	-3.62799
ZNF175	-1.45676	8.12258	-2.48559	0.028678	0.50504	-3.62802
ORAI2	-1.95934	9.08578	-2.483	0.028814	0.50504	-3.63234
STAMBPL1	-1.52232	8.39917	-2.48274	0.028828	0.50504	-3.63279
GTF2IRD2B	-1.60695	9.51152	-2.48247	0.028843	0.50504	-3.63323
CRYM	-1.67612	8.4656	-2.48177	0.02888	0.50504	-3.63441
ACY3	-1.42748	8.68096	-2.48124	0.028908	0.50504	-3.63529
PDE7A	-2.25854	9.0126	-2.48094	0.028923	0.50504	-3.63578
FAM78A	-1.69934	8.38471	-2.47925	0.029013	0.50504	-3.6386
AKAP17A	-1.66784	13.2357	-2.47851	0.029053	0.50504	-3.63984
CACNA2D3	-2.20855	8.69879	-2.47761	0.0291	0.50504	-3.64134
TRPV3	-1.51598	8.34653	-2.47701	0.029132	0.50504	-3.64234
NKTR	-1.50511	12.5389	-2.4768	0.029144	0.50504	-3.64269
RNASE6	-1.66005	11.0539	-2.4766	0.029154	0.50504	-3.64302
ACSM5	-2.93579	8.57721	-2.47575	0.0292	0.50504	-3.64443
EZH1	-1.65236	8.71217	-2.47566	0.029205	0.50504	-3.6446
NFKB2	-2.20834	10.1548	-2.47372	0.029309	0.505123	-3.64783
SRSF5	-1.57306	14.1647	-2.47303	0.029346	0.505123	-3.64897
PRKCQ	-2.31929	9.3649	-2.47302	0.029346	0.505123	-3.64899
IL23A	-2.149	9.4606	-2.47293	0.029351	0.505123	-3.64914
DENND6A	-1.80992	8.97442	-2.47264	0.029367	0.505123	-3.64962
HLA-DQA1	-2.33351	14.1415	-2.47168	0.029418	0.505123	-3.65122
FAM179B	-1.49275	8.57612	-2.47139	0.029434	0.505123	-3.6517
KRT40	-2.09516	8.78974	-2.46678	0.029684	0.507066	-3.65939
MAGEL2	-1.4743	8.68393	-2.46637	0.029706	0.507066	-3.66007
C5orf45	-1.8613	12.3371	-2.46128	0.029983	0.509487	-3.66853
RNF44	-1.51534	13.2523	-2.46111	0.029993	0.509487	-3.66882
MFSD4B	-1.91634	8.68924	-2.46102	0.029998	0.509487	-3.66896
AP1S2	-2.26743	10.8116	-2.45906	0.030106	0.510387	-3.67223
DOCK11	-2.10908	12.1471	-2.45598	0.030276	0.510641	-3.67736
NSL1	-1.88198	11.1842	-2.45563	0.030295	0.510641	-3.67794
BTNL3	-1.9561	8.24677	-2.45483	0.03034	0.510641	-3.67927
INPP5D	-2.56195	11.7552	-2.45235	0.030478	0.511182	-3.68339
CARD8	-1.91315	9.7557	-2.45027	0.030594	0.511182	-3.68685
DCLRE1C	-1.75036	12.9709	-2.44972	0.030624	0.511182	-3.68776
ITFG2	-1.51802	9.41006	-2.44891	0.03067	0.511182	-3.68911
TOX	-2.12113	8.91682	-2.44884	0.030674	0.511182	-3.68923
HNRNPD	-1.40026	12.613	-2.44701	0.030776	0.511182	-3.69226
METTL21A	-1.68374	9.68983	-2.44668	0.030795	0.511182	-3.69281
ZNF676	-1.5267	11.448	-2.4466	0.0308	0.511182	-3.69295
ALPK2	-1.80302	11.1789	-2.44648	0.030806	0.511182	-3.69315
TRAT1	-1.95566	8.12424	-2.4458	0.030845	0.511182	-3.69428
RBBP4	-1.60857	11.8245	-2.44579	0.030846	0.511182	-3.6943
CD83	-2.53873	12.7475	-2.4456	0.030856	0.511182	-3.69461
NLRP4	-1.67857	8.14447	-2.44132	0.031099	0.5135	-3.70172
ADRB3	-1.47829	8.0345	-2.44038	0.031152	0.5135	-3.70328
OXSM	-1.79477	8.58141	-2.44021	0.031161	0.5135	-3.70355
PVRIG	-3.0107	12.3261	-2.43695	0.031348	0.515633	-3.70898
CLMN	-2.05229	9.46	-2.4349	0.031465	0.517034	-3.71237
GABRB1	-1.55307	8.17467	-2.43233	0.031614	0.518269	-3.71664
ATF7IP2	-2.15378	10.3749	-2.43153	0.03166	0.518269	-3.71797
AGMAT	-2.02865	8.49161	-2.43082	0.031701	0.518269	-3.71913
TMEM243	-1.69424	11.3569	-2.42806	0.031861	0.519134	-3.72371
CHMP7	-2.79626	8.80112	-2.4267	0.03194	0.519134	-3.72596
FAM153A	-1.63262	8.5042	-2.42608	0.031976	0.519134	-3.72699
RUNDC3B	-1.42407	7.76321	-2.4255	0.03201	0.519134	-3.72796
DGKA	-1.98597	12.7048	-2.424	0.032098	0.519519	-3.73045
CNTRL	-1.76735	8.89073	-2.41779	0.032464	0.521594	-3.74073
ZNF217	-1.59253	12.1347	-2.4173	0.032493	0.521594	-3.74154
FAM159A	-2.17131	9.50886	-2.41714	0.032502	0.521594	-3.7418
FCRLA	-3.2187	9.6752	-2.4165	0.032541	0.521594	-3.74286
MAP3K14	-2.12424	9.71005	-2.4163	0.032553	0.521594	-3.7432
ACD	-1.54966	9.41546	-2.41561	0.032594	0.521594	-3.74434
IL32	-1.58237	12.9461	-2.41527	0.032614	0.521594	-3.7449
STAG3	-2.99065	10.6064	-2.41355	0.032716	0.522714	-3.74774
AP4E1	-1.93066	7.85175	-2.41275	0.032764	0.522767	-3.74906
FAM117A	-2.48726	11.0256	-2.41237	0.032787	0.522767	-3.7497
GAS2	-1.84221	7.79881	-2.41187	0.032816	0.522767	-3.75051
PPP2R5C	-1.53615	12.5216	-2.4105	0.032899	0.522879	-3.75278
TBC1D4	-2.60756	11.5481	-2.4096	0.032953	0.522879	-3.75427
CCDC50	-1.43259	12.7083	-2.40895	0.032992	0.522992	-3.75536
FAM131A	-1.68411	8.26747	-2.40773	0.033066	0.523643	-3.75738
BTLA	-2.33662	9.77525	-2.40689	0.033116	0.523932	-3.75876
CD3G	-3.39799	10.2817	-2.40159	0.033438	0.526956	-3.76752
EVL	-1.69494	11.5506	-2.39919	0.033584	0.527717	-3.77147
GRAP	-2.27021	9.97337	-2.39856	0.033623	0.527817	-3.77252
SEMA4D	-1.53475	13.7206	-2.39406	0.0339	0.529085	-3.77996
NR5A1	-1.37485	8.00247	-2.38898	0.034215	0.530173	-3.78833
FGD3	-1.40531	10.5583	-2.38581	0.034413	0.531204	-3.79355
GPA33	-1.67256	8.3667	-2.38345	0.034561	0.532721	-3.79745
CCDC88B	-1.5916	9.12523	-2.38065	0.034738	0.532738	-3.80207
OFD1	-1.55613	12.9105	-2.38028	0.034762	0.532738	-3.80267
ARGLU1	-1.50751	14.2114	-2.37927	0.034826	0.532738	-3.80434
ZNF429	-1.91878	13.8798	-2.37914	0.034834	0.532738	-3.80454
KAT6B	-1.34594	10.9848	-2.37866	0.034864	0.532738	-3.80534
HCLS1	-2.64157	13.4135	-2.37656	0.034998	0.532738	-3.8088
OR4X1	-1.70765	9.22806	-2.37582	0.035045	0.532738	-3.81002
P2RY10	-1.88724	10.0632	-2.3756	0.035059	0.532738	-3.81038
SENP7	-1.45605	7.84146	-2.37494	0.035101	0.532738	-3.81146
IL11	-1.61493	8.43444	-2.37481	0.035109	0.532738	-3.81167
CHRNB2	-2.32397	10.4679	-2.37455	0.035126	0.532738	-3.81211
ZNF573	-2.04397	11.156	-2.37441	0.035135	0.532738	-3.81234
PDE6H	-1.52005	7.75017	-2.37348	0.035195	0.532738	-3.81387
MOCS1	-1.7671	9.19093	-2.37316	0.035215	0.532738	-3.8144
PIM2	-1.83518	9.91467	-2.37308	0.03522	0.532738	-3.81453
PIDD1	-1.4335	9.11646	-2.37306	0.035222	0.532738	-3.81456
ZNF791	-1.35509	10.2462	-2.3709	0.03536	0.532775	-3.81812
EXOG	-1.41362	8.12778	-2.37034	0.035396	0.532775	-3.81904
RNF38	-1.59862	8.62351	-2.37023	0.035403	0.532775	-3.81922
AHCYL2	-2.14843	8.9411	-2.37001	0.035417	0.532775	-3.81957
EID3	-1.55339	8.71758	-2.36994	0.035422	0.532775	-3.81969
HLCS	-1.81449	8.94058	-2.3676	0.035573	0.533279	-3.82354
ZCCHC7	-1.56175	13.0059	-2.36676	0.035627	0.533279	-3.82492
CDKL3	-1.47999	8.30946	-2.36615	0.035667	0.533279	-3.82593
GGA2	-1.67031	10.2924	-2.36571	0.035696	0.533279	-3.82666
SLC25A38	-1.76881	11.4683	-2.36467	0.035763	0.533279	-3.82837
VCAM1	-2.69322	13.2791	-2.36404	0.035804	0.533279	-3.82939
INSM1	-1.87645	8.90285	-2.36392	0.035812	0.533279	-3.8296
ZSCAN18	-3.0268	10.3084	-2.36228	0.035919	0.533795	-3.83228
HLA-DQB1	-1.97896	12.6335	-2.36115	0.035993	0.534405	-3.83415
PLD4	-1.93545	8.26368	-2.35784	0.03621	0.53648	-3.83959
ZNF641	-1.81375	8.79634	-2.35651	0.036297	0.536956	-3.84176
EDEM1	-2.06974	12.3839	-2.353	0.03653	0.537093	-3.84753
UBA3	-1.54776	8.41485	-2.35246	0.036566	0.537093	-3.84842
PLS1	-1.46601	7.70452	-2.35116	0.036652	0.537093	-3.85055
LY6G5B	-1.39338	8.34917	-2.3511	0.036656	0.537093	-3.85064
DNAH1	-1.77803	8.33878	-2.35094	0.036667	0.537093	-3.85091
AQP7P1	-1.49532	8.02886	-2.34989	0.036737	0.537554	-3.85263
FUT7	-1.41883	8.56671	-2.34542	0.037036	0.540959	-3.85996
ADGRG5	-2.15798	8.33757	-2.34376	0.037148	0.54161	-3.86268
CD74	-2.6958	14.5244	-2.34163	0.037292	0.542729	-3.86617
SF3B1	-1.53279	15.0066	-2.34051	0.037368	0.543261	-3.868
GPRASP1	-2.12056	10.4563	-2.33906	0.037466	0.543261	-3.87038
TTC13	-1.9423	11.4156	-2.33894	0.037474	0.543261	-3.87057
TOP2B	-1.90398	9.3839	-2.33782	0.037551	0.543261	-3.87241
SH2B2	-1.75671	8.35161	-2.33778	0.037554	0.543261	-3.87248
PIP5K1B	-1.70512	8.4185	-2.33763	0.037564	0.543261	-3.87272
CP	-2.489	9.47915	-2.33688	0.037615	0.543521	-3.87396
SYK	-1.58309	10.4369	-2.33586	0.037685	0.543772	-3.87563
SLCO1B7	-2.07798	10.0168	-2.33564	0.0377	0.543772	-3.87598
PAQR8	-1.99933	9.49205	-2.33407	0.037807	0.543972	-3.87855
RHOH	-2.49581	9.20996	-2.33353	0.037845	0.543972	-3.87944
AIP	-1.32326	11.2824	-2.33107	0.038014	0.544596	-3.88347
FRZB	-2.63601	8.93778	-2.32629	0.038344	0.546344	-3.89127
KLHL3	-1.84552	9.98738	-2.32531	0.038413	0.546344	-3.89288
FCHSD2	-1.36176	12.2377	-2.32474	0.038453	0.546344	-3.89381
THAP11	-1.4072	9.78887	-2.32274	0.038592	0.547506	-3.89708
TRMT1L	-1.7934	10.1144	-2.3226	0.038602	0.547506	-3.89731
PKIA	-1.8374	9.03879	-2.32052	0.038748	0.54833	-3.90071
SELENBP1	-1.65419	8.51816	-2.31961	0.038812	0.548555	-3.90219
GNG2	-2.16708	9.63445	-2.31884	0.038866	0.548777	-3.90345
MEOX1	-2.09248	10.3047	-2.31123	0.039406	0.552691	-3.91587
ZNF14	-2.52869	10.0087	-2.3107	0.039443	0.552691	-3.91674
LETM2	-1.93504	7.98491	-2.31051	0.039457	0.552691	-3.91705
SIX4	-1.59816	8.44743	-2.31018	0.03948	0.552691	-3.91758
RCHY1	-1.93315	8.42697	-2.30918	0.039552	0.552763	-3.91922
CAPN6	-1.30623	8.50471	-2.30916	0.039554	0.552763	-3.91926
ARHGEF1	-1.95619	11.4058	-2.30735	0.039683	0.554092	-3.9222
ARHGAP1	-2.75688	9.92211	-2.30591	0.039787	0.554485	-3.92455
GOLGA4	-1.48449	10.2405	-2.30553	0.039814	0.554485	-3.92516
ORM1	-1.64973	8.34844	-2.30503	0.03985	0.554495	-3.92598
PDXP	-1.49793	8.22131	-2.30443	0.039894	0.554495	-3.92695
IL10RA	-2.07407	9.89916	-2.3041	0.039918	0.554495	-3.9275
ING3	-1.42208	9.71682	-2.30337	0.039971	0.55475	-3.92869
ADAM19	-2.28857	11.9319	-2.3025	0.040033	0.554843	-3.9301
SATB1	-2.95309	11.5449	-2.30178	0.040086	0.554922	-3.93128
FAM102A	-1.55763	9.781	-2.30026	0.040196	0.554939	-3.93375
IL2RB	-2.7905	11.2576	-2.29958	0.040245	0.554939	-3.93485
FANCF	-1.64658	9.84901	-2.29934	0.040263	0.554939	-3.93525
CD7	-2.37391	9.79704	-2.29846	0.040327	0.554939	-3.93669
SMIM14	-1.82054	12.6422	-2.29652	0.040469	0.55641	-3.93984
FANCD2	-1.2802	8.89461	-2.2932	0.040713	0.557484	-3.94525
SLC25A46	-1.50331	8.20942	-2.29192	0.040807	0.557484	-3.94733
BCL7A	-1.76801	11.8456	-2.29176	0.040819	0.557484	-3.94759
POGLUT1	-1.40284	11.6552	-2.29161	0.04083	0.557484	-3.94783
ZNF552	-1.29733	9.77895	-2.29153	0.040836	0.557484	-3.94796
KLRG1	-1.64965	9.48128	-2.29124	0.040857	0.557484	-3.94844
IL2RG	-2.48847	12.2718	-2.28906	0.041018	0.557484	-3.95197
TEC	-1.56151	9.35495	-2.28891	0.04103	0.557484	-3.95221
NAP1L3	-1.23427	8.66236	-2.28776	0.041115	0.557712	-3.95409
PNOC	-2.29063	9.39288	-2.28598	0.041247	0.558684	-3.95698
CD1D	-2.14314	10.6417	-2.28287	0.04148	0.558684	-3.96203
CLEC4M	-1.85115	8.06892	-2.28276	0.041489	0.558684	-3.96222
C7orf33	-1.45706	7.98154	-2.28189	0.041554	0.558684	-3.96363
ERN1	-1.64435	9.62915	-2.28185	0.041556	0.558684	-3.96368
GCGR	-2.11528	8.00165	-2.28178	0.041562	0.558684	-3.9638
CD52	-3.31965	14.1638	-2.28143	0.041589	0.558684	-3.96438
ORMDL3	-1.27893	10.0058	-2.28082	0.041634	0.558684	-3.96536
ADARB1	-1.43158	11.8815	-2.28079	0.041636	0.558684	-3.96541
CD226	-1.96754	8.91989	-2.27854	0.041806	0.559547	-3.96906
FOXO1	-1.50749	11.5836	-2.27729	0.041901	0.559547	-3.9711
ZNF83	-1.76208	11.4757	-2.27679	0.041938	0.559547	-3.9719
KAT6A	-1.47454	12.8806	-2.27655	0.041957	0.559547	-3.9723
SNRPA	-1.68629	11.071	-2.27619	0.041984	0.559547	-3.97287
GSTM2	-1.68093	10.8924	-2.27517	0.042061	0.559547	-3.97454
FAM107B	-2.57015	12.0754	-2.27484	0.042086	0.559547	-3.97507
HMGB2	-1.66752	11.972	-2.27445	0.042116	0.559547	-3.9757
LAMP3	-2.10598	12.4195	-2.2736	0.04218	0.559725	-3.97707
LBH	-2.06363	14.1404	-2.27333	0.042201	0.559725	-3.97752
SH2D1A	-2.06669	9.69025	-2.2727	0.042249	0.559725	-3.97853
EIF1B	-1.46198	13.4331	-2.27237	0.042274	0.559725	-3.97907
HLA-E	-1.7223	13.571	-2.27078	0.042396	0.559725	-3.98165
PSTPIP1	-1.69209	9.51839	-2.27065	0.042406	0.559725	-3.98186
SON	-1.36012	12.044	-2.26896	0.042535	0.559725	-3.9846
RPS10	-1.5461	15.0228	-2.26622	0.042746	0.559725	-3.98904
IL17C	-1.68451	8.69129	-2.26497	0.042843	0.559725	-3.99106
MAL	-2.99115	10.8084	-2.26487	0.04285	0.559725	-3.99122
SP3	-1.44799	9.24268	-2.26441	0.042886	0.559725	-3.99198
CYTH4	-1.44109	10.3386	-2.26429	0.042895	0.559725	-3.99216
ARHGEF6	-2.83179	10.5163	-2.26252	0.043033	0.559725	-3.99504
SGCE	-1.69135	8.63965	-2.26224	0.043054	0.559725	-3.99548
PTPN22	-1.34068	9.85959	-2.26167	0.043098	0.559725	-3.9964
RFTN1	-2.09607	13.1382	-2.26045	0.043193	0.560401	-3.99838
NSMCE4A	-1.69505	10.9075	-2.25967	0.043254	0.560401	-3.99964
FOLH1	-1.49392	8.45199	-2.25849	0.043347	0.560943	-4.00156
QRSL1	-2.1306	10.0844	-2.25783	0.043398	0.560943	-4.00263
KLHL11	-3.02463	9.06447	-2.25546	0.043584	0.561411	-4.00646
IDO2	-1.60818	7.99784	-2.25402	0.043697	0.561411	-4.00879
LYZL6	-1.39816	8.02397	-2.25368	0.043724	0.561411	-4.00933
KLRC2	-1.62701	8.95121	-2.25301	0.043777	0.561411	-4.01041
TRAF1	-1.71782	10.0709	-2.25204	0.043853	0.561411	-4.01197
SLAMF1	-1.83361	8.2493	-2.24857	0.044129	0.564049	-4.0176
NAAA	-1.38969	9.38272	-2.24628	0.044311	0.565277	-4.02129
SP140	-2.60923	10.3252	-2.2452	0.044397	0.565277	-4.02303
PIK3IP1	-2.05234	12.1484	-2.24435	0.044466	0.565289	-4.02441
RELT	-1.6285	8.11109	-2.24408	0.044487	0.565289	-4.02484
APOBEC3H	-1.86328	8.61932	-2.24373	0.044515	0.565289	-4.0254
CLASP2	-1.33717	7.97138	-2.24318	0.044559	0.565289	-4.02629
KLF2	-2.60673	13.7427	-2.24194	0.044659	0.565289	-4.02829
FSHB	-1.33578	8.3376	-2.24017	0.044801	0.565289	-4.03114
ACADSB	-1.95607	10.9664	-2.23929	0.044872	0.565289	-4.03256
ACAP1	-2.73499	9.82476	-2.23888	0.044905	0.565289	-4.03322
PLEKHF2	-2.14357	12.3041	-2.23851	0.044935	0.565289	-4.03382
HSD17B11	-1.943	10.7691	-2.23798	0.044978	0.565289	-4.03468
IL12RB1	-1.47017	8.35427	-2.23775	0.044997	0.565289	-4.03505
SLC22A17	-1.91822	11.7071	-2.23729	0.045034	0.565289	-4.03579
RBM39	-1.20645	13.7215	-2.23706	0.045053	0.565289	-4.03616
CFL2	-1.80276	9.35189	-2.23639	0.045107	0.565289	-4.03724
MSC	-1.70159	9.17017	-2.23538	0.045189	0.565289	-4.03887
KCNAB3	-1.46911	8.31088	-2.2344	0.045269	0.565289	-4.04045
CD2	-2.70096	12.0919	-2.23432	0.045275	0.565289	-4.04057
RNF148	-1.66646	7.97598	-2.23172	0.045488	0.565289	-4.04477
REL	-1.43628	12.2671	-2.23047	0.045591	0.565289	-4.04679
C11orf70	-1.44336	9.56692	-2.23016	0.045616	0.565289	-4.04728
CADM3	-1.50309	8.54005	-2.22993	0.045635	0.565289	-4.04765
PLEKHB1	-2.06415	7.86025	-2.22911	0.045702	0.565289	-4.04898
C8orf44	-1.83975	9.29925	-2.22878	0.045729	0.565289	-4.0495
ZNF830	-1.62417	9.27804	-2.22399	0.046125	0.569013	-4.0572
ADGRB3	-1.3555	8.2864	-2.22361	0.046156	0.569013	-4.05781
PHTF2	-1.44689	9.33992	-2.223	0.046207	0.569013	-4.05879
NPR1	-1.59687	7.69298	-2.21992	0.046464	0.571141	-4.06376
FAM175A	-1.61435	10.1813	-2.21959	0.046491	0.571141	-4.06428
EIF3G	-1.41048	13.9664	-2.21819	0.046608	0.571141	-4.06654
TNFRSF10A	-1.71166	9.074	-2.21811	0.046615	0.571141	-4.06666
NPPA	-1.46007	7.90285	-2.21389	0.04697	0.573709	-4.07344
STAT4	-2.59648	11.8374	-2.21274	0.047067	0.573709	-4.07528
CEP350	-1.78631	8.64433	-2.21211	0.04712	0.573709	-4.0763
KLHDC1	-1.75611	9.63471	-2.20956	0.047337	0.573763	-4.0804
RGS5	-2.64734	10.3631	-2.20943	0.047347	0.573763	-4.0806
GPR89B	-1.5082	9.50032	-2.20859	0.047419	0.573763	-4.08195
HLA-DMB	-2.13027	13.3705	-2.20778	0.047487	0.573763	-4.08324
STAT5B	-1.82419	8.50594	-2.20764	0.0475	0.573763	-4.08347
CIC	-1.35582	14.5315	-2.20693	0.04756	0.573763	-4.08461
ST6GALNAC4	-1.51429	10.1646	-2.20656	0.047591	0.573763	-4.0852
ABCG8	-1.63974	9.52482	-2.20621	0.047621	0.573763	-4.08576
CDKN1B	-1.61813	10.7342	-2.2052	0.047708	0.573894	-4.08738
POLK	-1.58483	10.6144	-2.20428	0.047787	0.573894	-4.08886
PBXIP1	-1.44035	13.236	-2.20294	0.047902	0.57457	-4.091
PDE6G	-1.52324	8.40196	-2.20163	0.048015	0.574612	-4.09311
JAM2	-1.72771	9.35985	-2.20156	0.048021	0.574612	-4.09322
HLA-DRA	-2.22355	15.1348	-2.20084	0.048083	0.574612	-4.09437
DEF6	-1.94272	10.4879	-2.19982	0.048171	0.575241	-4.09601
KRTAP19-2	-1.34553	10.38	-2.19899	0.048242	0.575669	-4.09733
RPS25	-1.27531	16.7543	-2.19723	0.048395	0.576233	-4.10016
RSAD1	-1.46586	10.8163	-2.19721	0.048397	0.576233	-4.10018
GUSBP11	-1.58393	11.544	-2.19632	0.048474	0.576731	-4.10161
HTR2C	-2.14789	9.34968	-2.19533	0.04856	0.577096	-4.10319
HLA-DPA1	-2.08065	13.1823	-2.194	0.048676	0.577096	-4.10531
FXYD6	-2.32556	12.5799	-2.19196	0.048854	0.577096	-4.10858
KLF12	-1.67854	9.35671	-2.19078	0.048958	0.577096	-4.11048
NUP43	-1.97333	10.3834	-2.18801	0.049201	0.57857	-4.11489
TFB1M	-1.56517	9.63977	-2.18738	0.049257	0.578616	-4.11591
SIPA1	-1.8406	11.5478	-2.18649	0.049336	0.578616	-4.11732
DENND1C	-3.06439	11.5837	-2.18613	0.049368	0.578616	-4.11791
PRPS2	-1.54383	11.6005	-2.18567	0.049409	0.578616	-4.11864
CACNA1I	-1.66877	8.34156	-2.18504	0.049464	0.578616	-4.11964
ARHGEF38	-1.3883	7.77402	-2.18398	0.049558	0.578616	-4.12133
ZBTB1	-2.0088	9.72495	-2.1836	0.049591	0.578616	-4.12194
ERBIN	-1.28824	12.4812	-2.18331	0.049617	0.578616	-4.12241
TNFAIP8L2	-2.39125	10.7413	-2.18315	0.049632	0.578616	-4.12266
EVI2A	-2.69131	11.5935	-2.18312	0.049634	0.578616	-4.12271
TAF8	-1.46278	9.49642	-2.18071	0.049849	0.579486	-4.12655
