# Supplementary material for: Systematic analysis of genes involved in oral cancer metastasis to lymph nodes
Source: Cell Mol Biol Lett. 2018 Nov 15;23:53. doi: 10.1186/s11658-018-0120-2 (PMC6237046; doi:10.1186/s11658-018-0120-2)
Supplement: Supplementary file 4 — Table S4. DEGs of GSE2280 Associated Study. (XLSX 70 kb) [file 11658_2018_120_MOESM4_ESM.xlsx]

## Sheet: Sheet1
Table 4. DEGs of GSE2280 Associated Study
Gene	Log FC	Average Expression	t	P-Value	Adjusted P-Value	B
C7	4.86304	4.81384	6.56616	1.19e-05	0.162337	0.539755
LOC102725213	2.24308	2.81713	5.6792	5.45e-05	0.257209	-0.09386
ALDH3A1	-2.80902	6.03192	-5.51569	7.3e-05	0.257209	-0.22433
AK023121	-2.92071	2.777	-5.49812	7.54e-05	0.257209	-0.23861
CCDC102B	2.87017	3.38882	5.25666	0.000117	0.319222	-0.44023
APOC4-APOC2	1.16909	5.66228	4.99033	0.000191	0.435643	-0.67417
PTPN20	-4.22794	2.00418	-4.84146	0.000253	0.493891	-0.81027
FRK	-1.42704	4.05968	-4.68229	0.000343	0.519582	-0.96001
IFT74	-2.42454	3.06251	-4.68226	0.000343	0.519582	-0.96004
SPATA7	-1.92268	3.88773	-4.61563	0.000389	0.531101	-1.02402
TGM3	-3.58032	7.09422	-4.49468	0.000491	0.590145	-1.14209
MTERF1	-2.13711	4.07456	-4.46595	0.000519	0.590145	-1.17049
GSTA4	-1.06118	8.45379	-4.32535	0.000681	0.690126	-1.3115
MMP13	3.54353	7.81455	4.14802	0.000963	0.690126	-1.49394
APOE	1.64951	8.03402	4.14788	0.000964	0.690126	-1.49408
LIN7C	-1.13137	6.65555	-4.14457	0.00097	0.690126	-1.49754
SERPINA3	1.88608	7.82762	4.13715	0.000984	0.690126	-1.50529
C9orf3	-1.00934	8.25369	-4.12964	0.000999	0.690126	-1.51314
TTC39A	-1.29408	4.13128	-4.1202	0.001017	0.690126	-1.52302
BHLHE40	1.13531	8.95507	4.10347	0.001051	0.690126	-1.54056
GPX2	-2.86983	8.26234	-4.09843	0.001062	0.690126	-1.54585
NRIP2	1.15404	4.42511	4.04773	0.001173	0.696921	-1.59932
PHKA1	-2.09743	5.14076	-4.03454	0.001204	0.696921	-1.6133
MS4A1	2.02914	6.0703	3.95229	0.001416	0.696921	-1.70102
EZH2	-1.24706	6.49784	-3.91727	0.001518	0.696921	-1.73867
SERPINE1	2.05638	8.59113	3.89677	0.001581	0.696921	-1.76079
SKAP1	0.794033	7.18722	3.89551	0.001584	0.696921	-1.76216
MGC2889	-1.33806	2.84755	-3.87224	0.001659	0.696921	-1.78736
CD28	0.826981	4.89438	3.8465	0.001746	0.696921	-1.8153
TAF13	-1.43838	2.62417	-3.83383	0.001791	0.696921	-1.8291
NPY1R	2.50275	3.15819	3.82367	0.001827	0.696921	-1.84018
CRYBB2	-0.91274	2.42602	-3.81839	0.001846	0.696921	-1.84594
PTPRZ1	-1.75509	8.68232	-3.80412	0.001899	0.696921	-1.86153
IFRD1	-0.98476	6.76237	-3.76787	0.002041	0.696921	-1.90125
HINFP	-1.55593	5.30435	-3.74897	0.002119	0.696921	-1.92205
ACTA2	1.48662	9.01902	3.74457	0.002138	0.696921	-1.92689
GALNT2	1.13746	8.04944	3.73712	0.00217	0.696921	-1.9351
KHK	-1.50131	3.20808	-3.72622	0.002217	0.696921	-1.94712
PLA2G4A	-2.14259	5.66358	-3.70625	0.002307	0.696921	-1.96919
AB051446	1.00345	5.26682	3.69786	0.002346	0.696921	-1.97848
WIF1	-2.93813	2.77319	-3.69507	0.002359	0.696921	-1.98157
AF117899	0.88204	1.18635	3.67967	0.002433	0.696921	-1.99865
CRISP2	-1.78363	2.67441	-3.67914	0.002435	0.696921	-1.99924
FBXO5	-1.19353	5.67035	-3.67244	0.002468	0.696921	-2.00668
IER3	1.39785	10.0739	3.66936	0.002483	0.696921	-2.0101
PTCH2	0.825159	3.656	3.66445	0.002508	0.696921	-2.01556
VSNL1	-1.30626	8.21407	-3.6438	0.002613	0.696921	-2.03854
CCDC106	0.717329	1.5208	3.64219	0.002621	0.696921	-2.04033
ZNF222	-1.50206	3.35793	-3.61849	0.002748	0.696921	-2.06679
FGF14	1.24906	1.51988	3.61662	0.002759	0.696921	-2.06887
KIAA0922	0.796929	7.26411	3.61411	0.002772	0.696921	-2.07168
TNS3	1.27558	8.49056	3.59886	0.002858	0.696921	-2.08874
CUBN	1.34669	4.26346	3.58524	0.002937	0.696921	-2.104
INPP5D	0.881807	6.86568	3.5711	0.003021	0.696921	-2.11987
ISL1	-1.35478	3.55465	-3.54245	0.003199	0.696921	-2.15209
CBWD7	-0.9698	6.97691	-3.52441	0.003316	0.696921	-2.17243
JUN	0.856179	8.07444	3.50431	0.003452	0.696921	-2.19512
PRDX2	-1.00837	7.60504	-3.50044	0.003479	0.696921	-2.1995
SPP1	2.91985	9.21041	3.49907	0.003488	0.696921	-2.20105
ENC1	1.20495	7.00308	3.49829	0.003494	0.696921	-2.20193
UPK2	-1.42515	4.40629	-3.48501	0.003587	0.696921	-2.21696
RANBP6	-1.02156	6.87641	-3.48244	0.003606	0.696921	-2.21988
DGCR11	1.21159	4.44231	3.48034	0.003621	0.696921	-2.22226
ZNF331	1.11926	7.30207	3.47256	0.003678	0.696921	-2.23107
TOX3	-1.84402	1.69404	-3.47202	0.003682	0.696921	-2.23168
ZMYM1	-0.75606	5.61145	-3.47133	0.003687	0.696921	-2.23247
PVRIG	0.849033	6.25928	3.4693	0.003702	0.696921	-2.23477
ANXA1	-1.03609	11.9045	-3.46379	0.003743	0.696921	-2.24102
AF118078	-1.87214	2.42218	-3.4636	0.003744	0.696921	-2.24124
W86781	0.682507	6.07644	3.45307	0.003824	0.696921	-2.25319
LAPTM5	0.981872	9.89749	3.44081	0.003919	0.696921	-2.26713
LIPA	0.876869	9.48095	3.43975	0.003927	0.696921	-2.26833
AV764378	0.999192	6.40084	3.43792	0.003942	0.696921	-2.27041
ACTA1	-4.54571	6.61963	-3.43009	0.004004	0.696921	-2.27931
CHST11	1.42246	6.56494	3.42385	0.004054	0.696921	-2.28642
Z22957	1.69432	2.8788	3.41286	0.004144	0.696921	-2.29895
CSTF1	-0.79119	5.53978	-3.39326	0.00431	0.696921	-2.3213
FAM189B	-1.29704	6.71421	-3.38533	0.004379	0.696921	-2.33036
LOC100505585	0.654239	7.40252	3.38379	0.004392	0.696921	-2.33211
SLC2A14	1.54663	6.85456	3.38132	0.004414	0.696921	-2.33494
CD19	1.23813	6.00485	3.37479	0.004472	0.696921	-2.34241
TUBD1	-0.72393	5.89846	-3.37288	0.004489	0.696921	-2.34459
AF052095	-1.06524	1.87481	-3.37059	0.00451	0.696921	-2.3472
CD37	1.79663	6.38337	3.37038	0.004511	0.696921	-2.34745
SNRPD1	-0.784	8.27644	-3.36917	0.004522	0.696921	-2.34883
MIS12	-0.80343	6.69348	-3.36845	0.004529	0.696921	-2.34966
BASP1	0.998567	10.132	3.35748	0.004629	0.696921	-2.36221
SDS	0.935341	6.61541	3.35595	0.004644	0.696921	-2.36396
PLCB2	1.04786	4.38308	3.33716	0.004821	0.696921	-2.3855
C12orf29	-1.09876	6.18282	-3.33427	0.004849	0.696921	-2.38882
DLD	-0.76831	9.02258	-3.31697	0.00502	0.696921	-2.40867
PARPBP	-1.07777	4.81491	-3.31238	0.005066	0.696921	-2.41395
ZNF189	-0.91549	6.61519	-3.31137	0.005076	0.696921	-2.4151
SPC25	-0.79885	5.55898	-3.29245	0.005272	0.696921	-2.43686
CD53	0.940578	9.55629	3.28556	0.005345	0.696921	-2.44479
EVL	1.0044	7.47725	3.28009	0.005404	0.696921	-2.45109
DLC1	1.11613	6.03775	3.27835	0.005423	0.696921	-2.45309
SYNM	-1.50838	7.4298	-3.2756	0.005453	0.696921	-2.45626
RBM48	-0.66435	5.05297	-3.27422	0.005468	0.696921	-2.45785
SIX3	-1.19785	3.60285	-3.27152	0.005498	0.696921	-2.46096
CAMSAP1	-0.55986	6.17376	-3.26987	0.005516	0.696921	-2.46287
RRAD	-1.7749	6.27649	-3.26844	0.005532	0.696921	-2.46451
TRIM9	-1.53433	3.94	-3.25882	0.005639	0.696921	-2.4756
SMPX	-4.05719	4.06525	-3.25727	0.005656	0.696921	-2.47739
WNT2B	-0.79254	5.27461	-3.25678	0.005662	0.696921	-2.47795
EGR1	1.05879	8.5005	3.2562	0.005669	0.696921	-2.47863
HOXC6	0.928141	6.72912	3.24881	0.005753	0.696921	-2.48715
SPAST	-1.15028	5.83017	-3.24175	0.005835	0.696921	-2.4953
GCLM	-1.74698	7.81817	-3.23851	0.005873	0.696921	-2.49905
CETP	1.00615	2.09867	3.23679	0.005893	0.696921	-2.50103
KLRC2	-2.13366	3.97381	-3.23656	0.005896	0.696921	-2.50129
SNAPC5	-0.76846	6.37549	-3.23639	0.005898	0.696921	-2.50149
MYCL	-0.86098	6.54804	-3.23515	0.005912	0.696921	-2.50292
ABHD6	-0.75679	5.32296	-3.23359	0.005931	0.696921	-2.50472
DHRS11	-0.81474	5.30219	-3.23044	0.005968	0.696921	-2.50836
LSM4	-0.66317	7.51354	-3.22244	0.006064	0.696921	-2.51761
ITGB2	1.05348	8.45797	3.22242	0.006065	0.696921	-2.51763
INSL5	1.55712	3.60736	3.21112	0.006203	0.696921	-2.5307
FAM30A	0.911003	5.26681	3.20919	0.006227	0.696921	-2.53294
NXT2	-0.80254	6.45327	-3.20634	0.006263	0.696921	-2.53623
COL4A4	1.20011	1.49505	3.2063	0.006263	0.696921	-2.53629
PINLYP	-1.644	4.5807	-3.20541	0.006274	0.696921	-2.53731
SMYD3	0.950496	7.39183	3.19785	0.00637	0.696921	-2.54607
AU147889	0.679691	4.50504	3.19533	0.006402	0.696921	-2.54897
RGS16	1.07544	6.3518	3.19328	0.006428	0.696921	-2.55135
SLC2A8	-1.39181	4.67096	-3.19012	0.006469	0.696921	-2.55501
SKP2	-0.66526	6.501	-3.18738	0.006505	0.696921	-2.55819
HLF	-1.4668	4.40573	-3.18502	0.006535	0.696921	-2.56092
FGFBP1	-1.78001	9.29932	-3.17	0.006734	0.697039	-2.57833
MAP3K3	0.862924	6.61878	3.16986	0.006736	0.697039	-2.5785
E2F8	-0.95512	5.30112	-3.16827	0.006758	0.697039	-2.58034
MYO1F	0.74708	7.05969	3.16272	0.006833	0.697039	-2.58677
OBSCN	-0.94565	3.93447	-3.16255	0.006835	0.697039	-2.58698
UQCRHL	-0.65521	10.4704	-3.16028	0.006866	0.697039	-2.5896
IL1R2	-2.04216	7.00548	-3.15546	0.006933	0.697039	-2.5952
UNC119B	-0.64496	6.83354	-3.15459	0.006945	0.697039	-2.59621
BTC	-1.84099	2.18003	-3.14835	0.007032	0.700472	-2.60345
LRP8	-0.90482	6.4002	-3.13711	0.007192	0.700472	-2.61651
ENDOG	-1.81133	5.21249	-3.13637	0.007202	0.700472	-2.61736
LPL	1.20775	6.46059	3.1353	0.007218	0.700472	-2.61861
YES1	-0.81037	7.50361	-3.13405	0.007236	0.700472	-2.62006
OCLN	-1.21869	4.55525	-3.1258	0.007356	0.707085	-2.62964
IL2	0.964156	2.25472	3.11657	0.007493	0.7076	-2.64038
IL13RA2	-2.10593	3.38196	-3.10999	0.007592	0.7076	-2.64803
ARFGEF2	-0.55555	6.68248	-3.10672	0.007641	0.7076	-2.65183
POLR2I	-0.90942	8.01628	-3.10465	0.007673	0.7076	-2.65424
RAB27B	-1.70467	4.31428	-3.10397	0.007683	0.7076	-2.65504
CTSA	0.861644	8.61745	3.10358	0.007689	0.7076	-2.65548
SYPL1	-0.62363	9.2644	-3.0981	0.007774	0.7076	-2.66186
AU146983	1.09069	4.97612	3.09381	0.007841	0.7076	-2.66686
LY86	0.939762	7.53589	3.09338	0.007848	0.7076	-2.66736
CKMT1A	-1.32685	8.17204	-3.09134	0.00788	0.7076	-2.66973
FCMR	1.21707	6.67387	3.08098	0.008044	0.708512	-2.6818
GPR143	0.936133	2.31118	3.07849	0.008084	0.708512	-2.6847
ADORA2B	-0.756	7.59157	-3.07626	0.00812	0.708512	-2.68729
ORC4	-0.75497	6.18095	-3.07559	0.008131	0.708512	-2.68808
GADD45B	1.20951	7.10452	3.07416	0.008154	0.708512	-2.68974
RITA1	-0.78188	5.25979	-3.07129	0.008201	0.708512	-2.69309
MMP17	-1.66188	3.89274	-3.06706	0.008271	0.709725	-2.69802
CYSLTR1	0.823895	3.79143	3.06239	0.008348	0.709725	-2.70346
FOXE1	-1.76911	5.07884	-3.061	0.008371	0.709725	-2.70508
FADS3	1.15653	6.49526	3.05559	0.008462	0.711349	-2.71139
RMI1	-0.92028	6.8712	-3.05168	0.008528	0.711349	-2.71595
SKIV2L	0.596066	7.72148	3.04746	0.0086	0.711349	-2.72087
LOC101927562	0.748432	5.39698	3.04623	0.008621	0.711349	-2.7223
FAAP100	0.612042	6.56677	3.04226	0.00869	0.711349	-2.72693
ACAT2	-0.92569	7.48711	-3.03246	0.008861	0.711349	-2.73837
ECT2	-1.42227	7.43135	-3.03153	0.008878	0.711349	-2.73946
PPIP5K1	-1.32462	5.39122	-3.03121	0.008883	0.711349	-2.73982
LIPF	-1.02463	4.27755	-3.02943	0.008915	0.711349	-2.7419
FDFT1	-0.83339	8.80302	-3.02823	0.008936	0.711349	-2.7433
NDUFAF4	-0.98998	6.99932	-3.02504	0.008993	0.711349	-2.74702
FOXC1	0.662276	6.06836	3.02077	0.00907	0.711349	-2.75201
ITGAM	0.742671	6.3521	3.01992	0.009085	0.711349	-2.75301
STOML1	-0.69655	6.37289	-3.01801	0.00912	0.711349	-2.75523
TMEM177	-0.69913	5.60916	-3.01044	0.009258	0.71261	-2.76407
KCNS3	-1.05919	6.70156	-3.00901	0.009285	0.71261	-2.76575
PSMA2	-0.68228	8.93829	-3.00859	0.009293	0.71261	-2.76623
AF116659	1.46521	4.45219	3.00268	0.009403	0.712781	-2.77313
NTRK2	-1.98445	6.78325	-3.0002	0.009449	0.712781	-2.77603
DYNC2LI1	-0.62706	5.24697	-2.99952	0.009462	0.712781	-2.77683
ELOVL6	-1.13768	5.74281	-2.99731	0.009504	0.712781	-2.77941
DENND1C	0.715698	6.41135	2.99298	0.009586	0.715024	-2.78447
ZDHHC11B	-1.03399	5.20476	-2.98505	0.009739	0.720511	-2.79374
PRICKLE3	-1.39084	5.16349	-2.9803	0.009831	0.720511	-2.79929
GRIN2C	1.32876	3.02842	2.97692	0.009897	0.720511	-2.80324
PRELID3B	-0.9342	6.8322	-2.97104	0.010014	0.720511	-2.81011
CHST7	-1.7858	4.70441	-2.96136	0.010208	0.720511	-2.82143
IL9R	0.619099	5.16594	2.96054	0.010225	0.720511	-2.82239
ATP5G3	-0.54436	10.52	-2.95682	0.010301	0.720511	-2.82675
SOCS3	0.98953	5.49266	2.95498	0.010339	0.720511	-2.82889
LBH	0.83891	7.67051	2.95134	0.010414	0.720511	-2.83315
MIR3190	0.598687	6.09738	2.94904	0.010462	0.720511	-2.83584
UNC5C	1.6455	3.2906	2.94851	0.010473	0.720511	-2.83646
RNASET2	0.789058	8.63176	2.94823	0.010478	0.720511	-2.83679
TUBA8	-1.08021	4.34237	-2.94809	0.010481	0.720511	-2.83696
GFPT2	1.19475	6.92399	2.94682	0.010508	0.720511	-2.83844
MYBPC1	-3.18871	5.84158	-2.94636	0.010518	0.720511	-2.83898
PUS7L	-2.01298	4.75207	-2.93996	0.010652	0.720511	-2.84647
TRPV2	0.670403	6.44888	2.93534	0.01075	0.720511	-2.85187
LCP1	1.09842	8.06068	2.93298	0.010801	0.720511	-2.85464
LAIR1	0.833694	6.79469	2.93287	0.010803	0.720511	-2.85476
BCAS2	-0.58502	7.93885	-2.93112	0.010841	0.720511	-2.85681
BARD1	-0.85974	6.08417	-2.93067	0.010851	0.720511	-2.85733
SP140	1.48237	4.67437	2.93058	0.010853	0.720511	-2.85744
HAT1	-0.9587	7.95232	-2.92781	0.010912	0.720511	-2.86068
MPZL2	-1.44811	7.48903	-2.92413	0.010992	0.720511	-2.86499
CD72	2.15487	3.38552	2.91246	0.01125	0.720511	-2.87865
WNT5A	-1.56668	8.08973	-2.90597	0.011396	0.720511	-2.88625
COX5A	-0.57358	9.93905	-2.90332	0.011456	0.720511	-2.88935
CYP1B1	1.49421	6.50941	2.9007	0.011516	0.720511	-2.89242
PI4KAP1	0.671708	8.2391	2.89394	0.011672	0.720511	-2.90034
RMND5A	-0.81808	6.33973	-2.89183	0.01172	0.720511	-2.9028
ZDHHC13	-0.89783	6.86176	-2.88428	0.011897	0.720511	-2.91164
RINT1	-0.66654	6.17898	-2.88354	0.011915	0.720511	-2.91251
CT62	-0.99502	2.50773	-2.87624	0.012089	0.720511	-2.92106
BTBD1	-0.68748	8.59734	-2.87571	0.012101	0.720511	-2.92169
TCAP	-3.23046	4.50759	-2.87521	0.012113	0.720511	-2.92227
PLCG2	0.529946	7.1723	2.87479	0.012123	0.720511	-2.92276
SNRPG	-0.56638	10.0411	-2.86787	0.012291	0.720511	-2.93087
HDLBP	0.628758	8.05427	2.86051	0.012471	0.720511	-2.93949
FCRL2	1.34557	4.57041	2.85701	0.012558	0.720511	-2.94359
PPP2R5A	-0.59775	6.83013	-2.85685	0.012562	0.720511	-2.94377
KCNV1	1.4401	3.02142	2.8558	0.012588	0.720511	-2.945
SYNPO	0.967526	7.53079	2.85392	0.012635	0.720511	-2.94721
SH2B3	0.739408	7.35328	2.85047	0.012722	0.720511	-2.95125
BRAP	-0.62727	5.10537	-2.84952	0.012746	0.720511	-2.95237
FOS	1.72436	9.32701	2.84252	0.012924	0.720511	-2.96056
CRIPT	-0.64163	5.79966	-2.83858	0.013025	0.720511	-2.96517
SLC5A2	1.01704	4.99441	2.83851	0.013027	0.720511	-2.96526
NCKAP1	-0.90174	8.75471	-2.8376	0.01305	0.720511	-2.96633
CPEB3	-1.52391	4.55531	-2.83383	0.013148	0.720511	-2.97075
KIAA1614	-1.03565	4.75516	-2.83151	0.013209	0.720511	-2.97347
INSR	0.662352	5.65374	2.83022	0.013242	0.720511	-2.97497
NSDHL	-0.64814	6.44822	-2.82649	0.01334	0.720511	-2.97934
GRIN2D	1.304	2.45613	2.82598	0.013354	0.720511	-2.97994
VBP1	-0.70813	8.98957	-2.82383	0.013411	0.720511	-2.98246
AKAP13	0.551799	6.79997	2.81732	0.013585	0.720511	-2.99009
LOC100652931	-1.30378	3.19334	-2.81698	0.013594	0.720511	-2.99049
POLR3F	-0.6503	5.5106	-2.81486	0.013651	0.720511	-2.99297
RPAP3	-0.90081	6.49554	-2.81474	0.013654	0.720511	-2.99311
TMEM38B	-0.92594	5.88545	-2.80688	0.013868	0.720511	-3.00232
TGFBI	1.21591	11.4109	2.80508	0.013918	0.720511	-3.00443
NFE2	1.58002	2.67571	2.80396	0.013948	0.720511	-3.00574
CABIN1	0.601083	7.29795	2.80358	0.013959	0.720511	-3.00619
FIG4	0.585095	6.70465	2.79805	0.014112	0.720511	-3.01266
CSRP3	-4.51577	3.70135	-2.79784	0.014118	0.720511	-3.01291
PIR	-1.26676	6.5674	-2.79737	0.014131	0.720511	-3.01346
HOPX	-1.19465	8.85673	-2.79379	0.014232	0.720511	-3.01766
ITGAL	1.28605	5.72599	2.79057	0.014322	0.720511	-3.02143
ZNF440	0.687107	4.38829	2.79016	0.014334	0.720511	-3.0219
FSTL3	0.875751	6.98052	2.79011	0.014335	0.720511	-3.02197
ZRSR2	0.497959	6.95757	2.78784	0.0144	0.720511	-3.02463
PHOSPHO2-KLHL23	-0.80213	3.66258	-2.78607	0.01445	0.720511	-3.0267
NIPAL2	1.22718	5.70653	2.78593	0.014454	0.720511	-3.02686
NCKAP1L	0.851397	6.61148	2.78491	0.014483	0.720511	-3.02805
ADH7	-1.83013	6.28521	-2.77703	0.014711	0.720511	-3.03729
SMU1	-0.70533	6.09796	-2.77531	0.01476	0.720511	-3.0393
N39314	-1.399	4.89772	-2.77493	0.014772	0.720511	-3.03975
KCNK12	1.24998	1.3585	2.77491	0.014772	0.720511	-3.03977
CYB5R2	-1.1835	7.05851	-2.76961	0.014928	0.720511	-3.04598
SLC12A8	0.820439	6.37816	2.7669	0.015008	0.720511	-3.04916
SLC2A3	1.44375	6.94482	2.76658	0.015017	0.720511	-3.04953
CASS4	-1.24023	3.12093	-2.76648	0.01502	0.720511	-3.04965
IQCA1	1.40238	5.22446	2.7655	0.015049	0.720511	-3.0508
ADH6	-0.76365	4.66146	-2.76434	0.015084	0.720511	-3.05216
PPP1R3D	-0.7987	5.60634	-2.76363	0.015105	0.720511	-3.05299
HOXC8	1.53143	3.68075	2.76333	0.015114	0.720511	-3.05333
FARP2	0.632578	5.75514	2.76146	0.01517	0.720511	-3.05553
POLD2	-0.69163	7.44722	-2.76062	0.015195	0.720511	-3.05651
CACNA1I	0.569673	5.28418	2.75651	0.015319	0.720511	-3.06133
RNF141	-0.78052	6.7848	-2.75613	0.01533	0.720511	-3.06177
SMAD7	0.722518	7.2841	2.75593	0.015336	0.720511	-3.062
MTM1	-0.80623	4.76112	-2.75585	0.015338	0.720511	-3.06209
CDRT1	-0.47738	4.44832	-2.75416	0.01539	0.720511	-3.06408
PRSS3	-1.72282	6.91181	-2.75389	0.015398	0.720511	-3.06439
ZNF232	-0.56617	6.28822	-2.75356	0.015408	0.720511	-3.06478
LOC101927705	0.748676	8.696	2.74996	0.015517	0.720511	-3.06899
POLR3K	-0.67698	6.62023	-2.74994	0.015518	0.720511	-3.06902
CTSB	0.614662	10.5	2.74951	0.015531	0.720511	-3.06953
RAC2	0.817427	8.40844	2.74794	0.015579	0.720511	-3.07136
MPHOSPH6	-0.63571	8.36828	-2.74705	0.015607	0.720511	-3.0724
STK19	0.473639	7.31909	2.747	0.015608	0.720511	-3.07247
SPOCK2	0.667191	7.03438	2.74667	0.015618	0.720511	-3.07285
RAPGEFL1	-2.31854	5.98226	-2.74665	0.015619	0.720511	-3.07287
DBI	-0.74186	10.2646	-2.74658	0.015621	0.720511	-3.07295
SLC12A5	-0.70733	4.50699	-2.74566	0.01565	0.720511	-3.07404
BLK	0.9649	4.42407	2.74551	0.015654	0.720511	-3.0742
SLBP	-0.5113	8.428	-2.74409	0.015698	0.720511	-3.07587
HAUS6	-1.62314	3.99601	-2.74347	0.015717	0.720511	-3.0766
EFNB2	0.851295	7.94714	2.73744	0.015905	0.720511	-3.08366
TRIM29	-1.06219	9.345	-2.73551	0.015966	0.720511	-3.08592
ZNF76	0.732026	3.10113	2.73523	0.015975	0.720511	-3.08625
NRDE2	1.08276	2.69842	2.73194	0.016078	0.720511	-3.0901
PSG1	-0.515	4.20047	-2.73058	0.016122	0.720511	-3.0917
CLCF1	0.890559	5.98912	2.72871	0.016181	0.720511	-3.09388
XPA	-0.88956	6.7076	-2.72494	0.016301	0.720511	-3.09829
MSR1	0.762481	4.81851	2.7239	0.016335	0.720511	-3.09951
PAX5	0.709378	5.59843	2.72046	0.016446	0.720511	-3.10354
ATP13A1	0.711049	7.54532	2.71892	0.016496	0.720511	-3.10534
ANKEF1	-1.48438	4.16904	-2.71637	0.016579	0.720511	-3.10833
ABLIM1	-0.94565	8.38663	-2.7138	0.016663	0.720511	-3.11134
ARPP19	-0.49457	8.49808	-2.71138	0.016742	0.720511	-3.11417
NXF3	-0.87073	2.09601	-2.71061	0.016768	0.720511	-3.11507
CLEC4M	0.843158	4.0983	2.7092	0.016814	0.720511	-3.11672
PRKG1	-1.06312	2.69447	-2.70724	0.016879	0.720511	-3.11901
EPN2-IT1	-0.61026	5.72049	-2.70424	0.016979	0.720511	-3.12253
XDH	0.67159	6.89366	2.70105	0.017086	0.720511	-3.12626
TP53AIP1	-1.18628	4.8213	-2.70018	0.017115	0.720511	-3.12727
PUS7	-0.8735	7.76565	-2.69901	0.017155	0.720511	-3.12864
FBXL6	0.704307	6.37986	2.69767	0.0172	0.720511	-3.13021
POLE3	-0.60428	8.39032	-2.69663	0.017235	0.720511	-3.13143
PTPN6	0.751978	7.5933	2.68985	0.017466	0.720511	-3.13936
CFHR4	-1.54031	3.19525	-2.68897	0.017497	0.720511	-3.14039
NFKBIE	0.489016	6.57538	2.6873	0.017554	0.720511	-3.14234
IDH3A	-0.7597	7.38895	-2.68713	0.01756	0.720511	-3.14255
ERI2	-0.78133	6.67176	-2.68479	0.017641	0.720511	-3.14528
PSMA1	-0.51345	9.99039	-2.68381	0.017675	0.720511	-3.14643
LRP5L	1.26631	4.59514	2.68136	0.01776	0.720511	-3.14929
DBF4	-0.85048	5.99173	-2.67848	0.017861	0.720511	-3.15266
CKM	-4.08355	5.10495	-2.67623	0.01794	0.720511	-3.15529
USP36	0.77922	5.64203	2.67598	0.017949	0.720511	-3.15559
PXDC1	0.797483	7.8158	2.67527	0.017974	0.720511	-3.15642
RIN3	0.554456	5.54445	2.67517	0.017977	0.720511	-3.15654
RHOB	0.808884	9.64566	2.67483	0.017989	0.720511	-3.15693
PPP1CB	-0.68071	8.18857	-2.67478	0.017991	0.720511	-3.157
ABCG1	0.629948	6.61959	2.67464	0.017996	0.720511	-3.15716
CEMIP	-1.222	6.88555	-2.67388	0.018023	0.720511	-3.15805
ANGPTL3	-1.18007	2.85252	-2.67223	0.018081	0.720511	-3.15998
MAPK8IP1	1.28666	3.54147	2.67106	0.018123	0.720511	-3.16135
CNIH4	-0.59437	7.99992	-2.66914	0.018191	0.720511	-3.16359
CHL1	2.0622	4.18173	2.66902	0.018196	0.720511	-3.16373
ENPP2	1.13459	7.55626	2.66799	0.018232	0.720511	-3.16493
ADCY8	1.3681	3.68175	2.66562	0.018317	0.720511	-3.1677
CSTB	-0.91074	11.8898	-2.66531	0.018329	0.720511	-3.16807
FGF17	-0.84571	3.48155	-2.66192	0.018451	0.720511	-3.17203
ACKR3	0.974686	8.52943	2.65647	0.018649	0.720511	-3.1784
NR1H3	0.878512	6.60519	2.65438	0.018726	0.720511	-3.18084
VRK2	-0.80416	7.6615	-2.65202	0.018813	0.720511	-3.1836
NDUFA5	-0.94602	6.90262	-2.65077	0.018859	0.720511	-3.18507
AAGAB	-0.73704	6.58722	-2.64527	0.019063	0.720511	-3.19149
ABCD3	-0.68237	8.10465	-2.64445	0.019094	0.720511	-3.19245
HIST1H4E	0.532987	5.24765	2.64112	0.019219	0.720511	-3.19634
LYRM9	0.618558	6.03698	2.6368	0.019382	0.720511	-3.20139
ADAM19	0.787617	6.50685	2.63631	0.019401	0.720511	-3.20196
MYOT	-3.16555	4.63231	-2.63232	0.019553	0.720511	-3.20662
TJP2	-0.78618	8.00415	-2.63202	0.019564	0.720511	-3.20697
ZNF443	-1.1201	4.37202	-2.63166	0.019578	0.720511	-3.20739
E2F6	-0.60154	6.13474	-2.63156	0.019582	0.720511	-3.20751
MAGEA8	-1.23662	3.80116	-2.62918	0.019674	0.720511	-3.21029
CPE	1.10013	7.09526	2.62539	0.01982	0.720511	-3.21472
CD48	1.03581	8.08434	2.62506	0.019833	0.720511	-3.2151
LRRD1	-0.83106	7.11243	-2.62408	0.019871	0.720511	-3.21624
DDIT4	1.42554	9.88055	2.62263	0.019927	0.720511	-3.21793
EGR2	1.34066	6.71654	2.62032	0.020017	0.720511	-3.22063
KRT35	-1.01897	4.49341	-2.61976	0.02004	0.720511	-3.22129
GPR18	1.63228	3.96133	2.618	0.020109	0.720511	-3.22334
C21orf91	-0.68768	6.16944	-2.61789	0.020113	0.720511	-3.22346
TWF1	-0.77356	7.63863	-2.61768	0.020121	0.720511	-3.22371
TCL1A	0.63374	6.34742	2.6171	0.020144	0.720511	-3.22439
CEBPG	-0.54514	7.14235	-2.61709	0.020144	0.720511	-3.22441
INHBB	0.952406	6.11196	2.61593	0.02019	0.720511	-3.22576
SLIT2	0.964582	6.26442	2.6155	0.020207	0.720511	-3.22626
HIGD1A	-0.74819	9.35815	-2.61466	0.02024	0.720511	-3.22724
CCDC30	1.05453	4.49237	2.61271	0.020318	0.720511	-3.22952
COBL	-0.92965	5.32658	-2.60968	0.020438	0.720511	-3.23305
AI582773	-0.94547	5.82028	-2.60716	0.020539	0.720511	-3.236
CMC2	-0.54987	7.85483	-2.60671	0.020557	0.720511	-3.23652
AU146391	0.726811	6.49085	2.60292	0.02071	0.720511	-3.24094
CIDEC	0.912459	5.9326	2.60289	0.020711	0.720511	-3.24098
PAK6	-0.91885	6.70905	-2.60269	0.020719	0.720511	-3.2412
STAG3	0.538551	5.50711	2.60145	0.02077	0.720511	-3.24265
FADD	1.69807	8.08538	2.60058	0.020805	0.720511	-3.24367
TPP1	0.615807	8.05822	2.60054	0.020807	0.720511	-3.24372
NEFM	2.39077	4.97623	2.5993	0.020857	0.720511	-3.24516
ZBED8	-0.89904	4.68354	-2.59916	0.020863	0.720511	-3.24533
PLPP1	1.2035	8.02473	2.59887	0.020875	0.720511	-3.24567
CYP4B1	-2.00926	3.1593	-2.59614	0.020986	0.720511	-3.24885
ZDHHC8P1	1.27176	3.82768	2.59414	0.021068	0.720511	-3.25118
MS4A5	1.4403	2.67876	2.59414	0.021068	0.720511	-3.25118
ZFX	-0.46928	5.00377	-2.59232	0.021143	0.720511	-3.2533
RASGRF1	0.634201	4.02502	2.59078	0.021207	0.720511	-3.2551
RAB40B	-0.86146	6.04401	-2.59	0.021239	0.720511	-3.25601
ELK2AP	-0.83367	4.78367	-2.58973	0.021251	0.720511	-3.25632
DAPK1	0.575104	6.57866	2.58734	0.02135	0.720511	-3.25911
FABP3	-1.11751	4.83421	-2.58629	0.021394	0.720511	-3.26033
ACSM2B	1.0408	5.0556	2.58601	0.021405	0.720511	-3.26066
TCF7	0.663458	7.44499	2.58534	0.021433	0.720511	-3.26144
PRC1	-0.78962	7.99793	-2.58158	0.021591	0.720511	-3.26583
AL049244	-0.84155	4.38521	-2.58112	0.021611	0.720511	-3.26636
USP1	-0.65369	8.08871	-2.58087	0.021621	0.720511	-3.26665
NCBP1	-0.62949	5.59304	-2.58001	0.021657	0.720511	-3.26765
NUDT1	-1.58528	4.97719	-2.57942	0.021683	0.720511	-3.26835
LTB	1.11756	6.24681	2.57913	0.021695	0.720511	-3.26868
DCAF10	-0.72915	6.23503	-2.57793	0.021746	0.720511	-3.27008
KRT4	-3.68244	5.53598	-2.57528	0.021858	0.720511	-3.27317
ASCL3	0.963973	4.76815	2.57402	0.021912	0.720511	-3.27464
F2	0.878825	2.94828	2.57311	0.021951	0.720511	-3.2757
FAT1	1.10536	8.99063	2.57148	0.022021	0.720511	-3.2776
F5	0.597426	5.84952	2.57135	0.022026	0.720511	-3.27774
GPR31	0.514863	1.74284	2.57078	0.022051	0.720511	-3.27841
DEGS1	-0.53481	8.21997	-2.57072	0.022053	0.720511	-3.27848
SAP25	0.645003	6.58949	2.56693	0.022217	0.720511	-3.2829
SYTL2	1.26798	4.5642	2.5663	0.022244	0.720511	-3.28363
CEACAM21	0.975081	4.63105	2.56435	0.022329	0.720511	-3.2859
ACTR6	-0.97986	6.85711	-2.56396	0.022346	0.720511	-3.28635
TIPIN	-1.02736	5.93616	-2.5609	0.02248	0.720511	-3.28992
ALDH3A2	-0.60754	7.64469	-2.55882	0.022571	0.720511	-3.29234
PRKCB	1.00593	6.13235	2.55576	0.022706	0.720511	-3.2959
CDC6	-0.70713	6.2023	-2.55518	0.022731	0.720511	-3.29658
NOD1	0.528951	7.38705	2.55505	0.022737	0.720511	-3.29673
SERPINB7	1.77027	5.42469	2.55396	0.022785	0.720511	-3.298
MMP23A	1.90587	2.69215	2.55224	0.022862	0.720511	-3.3
BHMT	1.04281	5.45202	2.55124	0.022906	0.720511	-3.30117
C4BPA	1.30016	5.34185	2.55032	0.022948	0.720511	-3.30224
RAC3	-1.1864	2.84727	-2.54933	0.022992	0.720511	-3.30339
GNA14	0.738538	5.7085	2.54811	0.023046	0.720511	-3.30481
RPUSD2	-0.78035	5.71797	-2.54745	0.023076	0.720511	-3.30557
MREG	-1.09965	7.72987	-2.54456	0.023206	0.720511	-3.30894
CRNN	-2.35392	6.02364	-2.54414	0.023225	0.720511	-3.30943
MUC8	0.875889	4.17631	2.54085	0.023374	0.720511	-3.31325
TGM2	0.918599	6.79152	2.53966	0.023428	0.720511	-3.31464
TRIM26	0.483511	7.66674	2.53918	0.02345	0.720511	-3.31519
PRSS2	-1.0801	5.46391	-2.53812	0.023499	0.720511	-3.31643
FAM193B	0.722183	8.00564	2.537	0.02355	0.720511	-3.31773
LIF	2.01762	5.16003	2.53501	0.023641	0.720511	-3.32005
RHO	1.18145	3.76596	2.53471	0.023655	0.720511	-3.3204
GINS3	-0.84613	6.03212	-2.53464	0.023658	0.720511	-3.32048
ZNF277	-0.74053	5.74854	-2.53331	0.023719	0.720511	-3.32202
ZNF639	1.60868	3.69706	2.53315	0.023727	0.720511	-3.32221
AF010144	0.993399	5.81823	2.52905	0.023917	0.720511	-3.32697
PRDM14	-0.99469	5.83552	-2.52902	0.023918	0.720511	-3.32702
PAGE4	-0.86086	4.16298	-2.52861	0.023937	0.720511	-3.32749
TRPM1	0.927422	2.9632	2.52792	0.023969	0.720511	-3.32829
ANGPTL4	1.0952	6.29955	2.52648	0.024036	0.720511	-3.32997
ZZZ3	-0.64171	7.48517	-2.52591	0.024063	0.720511	-3.33063
UHRF1BP1L	-0.77734	4.96105	-2.52567	0.024074	0.720511	-3.3309
BTK	0.851388	5.51717	2.5253	0.024092	0.720511	-3.33134
RBBP8	-1.05689	8.5039	-2.52473	0.024119	0.720511	-3.332
MYNN	-0.64387	6.34854	-2.5242	0.024143	0.720511	-3.33261
PPM1B	-0.60088	7.37597	-2.52343	0.024179	0.720511	-3.33351
AL049242	0.706864	4.81292	2.5231	0.024195	0.720511	-3.33389
FANCI	-0.98304	6.58435	-2.52277	0.02421	0.720511	-3.33428
OMD	-1.23378	5.49693	-2.52255	0.024221	0.720511	-3.33454
PSTPIP1	0.494057	6.12615	2.5215	0.02427	0.720511	-3.33576
LRIF1	-0.8474	6.38089	-2.5205	0.024317	0.720511	-3.33692
CNN2	0.477473	8.29571	2.52002	0.02434	0.720511	-3.33748
FAM65B	0.763255	5.60447	2.51891	0.024393	0.720511	-3.33877
KRT81	2.05264	2.98616	2.51887	0.024395	0.720511	-3.33881
CYBB	0.494711	5.91948	2.51845	0.024414	0.720511	-3.3393
SFTPC	0.803765	4.67458	2.51784	0.024443	0.720511	-3.34
AMD1	-0.60092	7.89352	-2.51753	0.024458	0.720511	-3.34037
AK022065	0.926646	4.11111	2.51422	0.024616	0.720511	-3.34421
ZFP36	1.12284	9.79006	2.5141	0.024621	0.720511	-3.34434
TBC1D5	0.520299	6.91263	2.51367	0.024642	0.720511	-3.34485
PPP1R26	-0.76898	5.77594	-2.51353	0.024649	0.720511	-3.34502
SLC38A10	0.596841	7.89272	2.50972	0.024831	0.720511	-3.34943
SERPINB2	-2.60132	8.20564	-2.50968	0.024834	0.720511	-3.34949
COX7A2	-0.56627	10.5019	-2.50787	0.024921	0.720511	-3.35158
MORC3	-0.66738	7.04605	-2.50671	0.024977	0.720511	-3.35293
TOPORS	-0.94945	5.81868	-2.50649	0.024988	0.720511	-3.35319
RRM2	-0.87018	8.9023	-2.50318	0.025149	0.720511	-3.35703
KIAA0895	-0.97873	4.11118	-2.50307	0.025154	0.720511	-3.35715
FLNA	0.901904	9.64958	2.50294	0.02516	0.720511	-3.35731
AK026469	1.23697	3.74825	2.50168	0.025222	0.720511	-3.35878
SH3D21	0.80438	5.10733	2.49814	0.025396	0.720511	-3.36288
PLA2G3	-1.63104	4.59073	-2.49729	0.025437	0.720511	-3.36387
MIR6883	0.716983	7.24049	2.49649	0.025477	0.720511	-3.36479
NOL4	1.05189	3.79137	2.49592	0.025505	0.720511	-3.36546
RAP1GAP2	-1.17956	5.6659	-2.49531	0.025535	0.720511	-3.36616
TOM1L1	-0.94533	6.48779	-2.49524	0.025539	0.720511	-3.36624
FGFR3	-1.69415	7.01281	-2.49404	0.025598	0.720511	-3.36764
IL17RA	0.565452	7.36524	2.49274	0.025663	0.720511	-3.36915
KIF11	-0.95587	6.86827	-2.48959	0.02582	0.720511	-3.3728
CCL19	1.72999	8.41042	2.4886	0.025869	0.720511	-3.37394
TMEM14A	-0.81911	8.75438	-2.48774	0.025913	0.720511	-3.37494
ETFA	-0.54005	8.65164	-2.48564	0.026018	0.720511	-3.37738
ATP1B4	-1.08407	3.60298	-2.48563	0.026018	0.720511	-3.37738
ZNF184	-1.25268	4.90339	-2.4815	0.026227	0.720511	-3.38218
CR2	2.26404	3.76815	2.48077	0.026264	0.720511	-3.38302
SLC12A1	-1.8943	0.891665	-2.48043	0.026282	0.720511	-3.38341
PTPRN	0.573279	5.55019	2.48035	0.026286	0.720511	-3.38351
ZNF536	0.750513	5.59437	2.47964	0.026322	0.720511	-3.38433
CTC1	0.939168	5.64336	2.47903	0.026354	0.720511	-3.38505
SULT1E1	-1.60966	4.38099	-2.47883	0.026363	0.720511	-3.38527
CDK5RAP2	-0.71679	6.21255	-2.47852	0.026379	0.720511	-3.38563
HLA-DRB6	0.700583	7.46818	2.47678	0.026468	0.720511	-3.38765
UBASH3A	1.62457	2.89544	2.4745	0.026585	0.720511	-3.39028
ASAP1-IT1	0.726635	5.63701	2.47423	0.026599	0.720511	-3.3906
MYLPF	-3.08196	5.09395	-2.47371	0.026626	0.720511	-3.3912
AU148274	1.36236	3.89714	2.4733	0.026647	0.720511	-3.39168
WASL	-1.0525	5.00486	-2.47313	0.026656	0.720511	-3.39187
C1QA	0.966826	8.79691	2.47173	0.026728	0.720511	-3.3935
COX7B	-0.68697	10.1361	-2.47149	0.02674	0.720511	-3.39377
ZCCHC11	0.485789	6.68289	2.46914	0.026862	0.720511	-3.3965
HPSE2	1.1254	1.98497	2.46903	0.026868	0.720511	-3.39662
GOT2	-0.60309	8.77084	-2.46759	0.026943	0.720511	-3.3983
EPCAM	-1.64482	7.12924	-2.46656	0.026996	0.720511	-3.39948
MROH7-TTC4	-0.71923	7.18751	-2.46515	0.02707	0.720511	-3.40112
CD83	0.576061	7.31219	2.46311	0.027178	0.720511	-3.40349
MYO15B	0.475893	6.67199	2.46209	0.027231	0.720511	-3.40466
BANK1	1.73399	4.27534	2.46057	0.027311	0.720511	-3.40642
RBFA	-0.86039	6.15793	-2.46	0.027341	0.720511	-3.40707
GPSM2	-0.77904	7.27593	-2.45995	0.027344	0.720511	-3.40714
KIF15	-0.55094	5.99198	-2.45876	0.027407	0.720511	-3.40851
KLHL41	-3.01508	5.39989	-2.45804	0.027445	0.720511	-3.40935
KLHL3	0.861867	6.39844	2.45802	0.027446	0.720511	-3.40937
SLC7A7	0.60335	7.85329	2.45638	0.027533	0.720511	-3.41127
PCDHGA11	-0.89742	1.11345	-2.45103	0.027819	0.720511	-3.41746
ACAN	0.590062	6.14956	2.44977	0.027887	0.720511	-3.41892
CSNK2A1	-0.57922	7.04014	-2.44857	0.027952	0.720511	-3.42031
EDDM3A	0.462909	3.80099	2.44809	0.027978	0.720511	-3.42086
FAM46A	0.846036	8.17002	2.44685	0.028044	0.720511	-3.42229
CD6	0.587913	6.06056	2.4468	0.028047	0.720511	-3.42235
GRN	0.659424	9.68273	2.44669	0.028053	0.720511	-3.42247
LHFPL2	0.58223	8.18316	2.44634	0.028072	0.720511	-3.42288
TRAF2	-1.22068	4.18694	-2.44495	0.028148	0.720511	-3.42449
DPY19L1P1	1.20805	2.77924	2.4436	0.028221	0.720511	-3.42604
ZWINT	-0.78767	8.55847	-2.44293	0.028257	0.720511	-3.42682
CD3E	0.61203	7.05289	2.44288	0.02826	0.720511	-3.42688
DNAJB4	-0.79799	6.19766	-2.4428	0.028264	0.720511	-3.42697
RYR1	-1.22189	6.75715	-2.44189	0.028314	0.720511	-3.42803
USP46	-0.54129	5.26936	-2.44136	0.028343	0.720511	-3.42864
TSPAN13	-0.61134	8.80537	-2.44129	0.028347	0.720511	-3.42872
CDX2	-0.68682	2.22584	-2.44089	0.028369	0.720511	-3.42918
NDST2	0.643917	6.7033	2.44066	0.028381	0.720511	-3.42944
MCUR1	-0.59154	7.69093	-2.44041	0.028395	0.720511	-3.42973
FOXE3	-0.80735	2.59455	-2.43945	0.028448	0.720511	-3.43085
THBS3	0.87797	6.34186	2.4393	0.028456	0.720511	-3.43102
PDCD10	-0.78409	9.8562	-2.43734	0.028564	0.720511	-3.43329
RNF138	-0.56194	8.00094	-2.43719	0.028572	0.720511	-3.43345
AP4M1	-0.99327	3.88219	-2.43644	0.028613	0.720511	-3.43433
SMC2	-0.97261	6.24506	-2.43529	0.028677	0.720511	-3.43565
HEXA	0.584732	7.17572	2.43501	0.028692	0.720511	-3.43597
BMP8B	-0.76137	4.4215	-2.43499	0.028694	0.720511	-3.436
AHDC1	-0.8455	5.49177	-2.43116	0.028906	0.720511	-3.44043
SLC25A10	-0.63199	5.71284	-2.43093	0.028919	0.720511	-3.44069
SDF4	0.526164	8.09199	2.43046	0.028945	0.720511	-3.44123
GAA	0.534634	7.88877	2.43036	0.028951	0.720511	-3.44135
SYT11	0.53097	5.55632	2.42929	0.02901	0.720511	-3.44258
TAF1A	-0.49273	5.22769	-2.42852	0.029053	0.720511	-3.44347
IRF8	1.01609	7.77385	2.42813	0.029076	0.720511	-3.44393
FOXD4L1	1.13679	1.95618	2.42766	0.029102	0.720511	-3.44447
NKX2-5	-0.91107	3.86214	-2.42632	0.029177	0.720511	-3.44601
ANKRD1	-1.23778	3.83575	-2.4241	0.029302	0.720511	-3.44858
PCDHB11	1.00456	1.96561	2.42347	0.029338	0.720511	-3.4493
KCTD3	-0.81488	5.95048	-2.42283	0.029374	0.720511	-3.45004
MAGEA4	1.88728	6.16169	2.42259	0.029387	0.720511	-3.45032
LOC100507424	0.605102	5.75514	2.42152	0.029448	0.720511	-3.45155
ETS1	0.555323	5.45974	2.42136	0.029457	0.720511	-3.45173
GNAI2	0.679073	7.40972	2.4212	0.029466	0.720511	-3.45192
CD79B	1.89564	4.17924	2.4209	0.029483	0.720511	-3.45227
HMX1	1.07729	4.61228	2.42067	0.029496	0.720511	-3.45253
PRSS16	-0.60563	5.27571	-2.42051	0.029505	0.720511	-3.45272
KPNA5	-1.20757	3.14479	-2.41872	0.029607	0.720511	-3.45478
CCND1	1.23893	7.58888	2.41705	0.029703	0.720511	-3.45671
NARS	-0.66701	9.81196	-2.41588	0.02977	0.720511	-3.45806
IL20RA	-1.0142	4.32738	-2.41533	0.029801	0.720511	-3.45869
PLAA	-0.90968	5.83805	-2.41474	0.029835	0.720511	-3.45938
FAM49A	0.48799	6.19292	2.41065	0.03007	0.720511	-3.46408
HSF2	-0.60663	5.18489	-2.41018	0.030098	0.720511	-3.46463
NAB1	-0.49187	7.51107	-2.40834	0.030204	0.720511	-3.46675
LOC102724250	0.718897	7.41477	2.40752	0.030252	0.720511	-3.4677
ALDH3B1	0.609867	5.92164	2.40675	0.030297	0.720511	-3.46859
LRRC1	-0.97442	6.33609	-2.40667	0.030301	0.720511	-3.46867
BRCA1	-0.75427	5.74377	-2.40465	0.03042	0.720511	-3.47101
EGR3	1.16244	6.52179	2.4045	0.030428	0.720511	-3.47117
CENPN	-0.82542	5.84181	-2.40424	0.030444	0.720511	-3.47148
LILRA6	0.740449	5.96718	2.40256	0.030542	0.720511	-3.47341
ATP5G1	-0.70302	8.04952	-2.40009	0.030687	0.720511	-3.47625
RFX7	-0.75856	4.7312	-2.39808	0.030806	0.720511	-3.47857
CALCOCO1	0.458874	8.06525	2.39793	0.030815	0.720511	-3.47874
BAG1	-0.65656	7.87107	-2.39736	0.030848	0.720511	-3.4794
PIN1	-1.23567	5.72768	-2.39624	0.030915	0.720511	-3.48069
AK026723	-0.91893	4.47133	-2.39616	0.03092	0.720511	-3.48079
NFE2L2	-0.79245	9.53246	-2.39589	0.030936	0.720511	-3.4811
IGHMBP2	0.50852	7.17137	2.39455	0.031015	0.720511	-3.48263
OVGP1	-0.88302	6.1266	-2.39268	0.031127	0.720511	-3.48479
SAR1B	-0.67667	7.41939	-2.39205	0.031165	0.720511	-3.48551
DNAJB6	-0.65196	7.07113	-2.39139	0.031204	0.720511	-3.48627
APOC1	1.17522	7.92036	2.39063	0.03125	0.720511	-3.48715
TNNI1	-3.2797	3.56068	-2.38898	0.031349	0.720511	-3.48905
AK025064	0.63879	6.80686	2.38847	0.03138	0.720511	-3.48964
MOGS	0.624946	6.93221	2.3883	0.03139	0.720511	-3.48983
TNFSF11	0.851898	4.07906	2.38771	0.031426	0.720511	-3.49051
UCHL5	-0.56972	6.88226	-2.38767	0.031428	0.720511	-3.49056
AGR2	-2.30079	5.54242	-2.38715	0.031459	0.720511	-3.49115
PASK	0.643451	5.89467	2.38644	0.031503	0.720511	-3.49198
OARD1	-0.58177	6.19801	-2.386	0.031529	0.720511	-3.49248
SULT4A1	0.601671	5.18472	2.38501	0.031589	0.720511	-3.49362
AU145394	1.2117	5.03573	2.38449	0.031621	0.720511	-3.49422
NOD2	-1.11803	5.76487	-2.38448	0.031621	0.720511	-3.49422
CBR3	-1.15219	7.62052	-2.38425	0.031635	0.720511	-3.4945
ARHGAP25	0.830938	6.24584	2.38425	0.031635	0.720511	-3.4945
TENM3	1.2545	5.40528	2.38244	0.031745	0.720511	-3.49658
MIR7110	0.571367	7.97563	2.38216	0.031762	0.720511	-3.49689
ORC5	-0.5291	6.086	-2.38123	0.031819	0.720511	-3.49797
KIF25	0.881402	3.20733	2.38105	0.03183	0.720511	-3.49817
KIF21B	1.35922	3.43608	2.38098	0.031834	0.720511	-3.49825
ITGA5	1.13003	8.30737	2.38085	0.031842	0.720511	-3.49841
ODC1	-1.6392	10.4233	-2.3802	0.031882	0.720511	-3.49915
PCDHGA1	0.585866	9.00844	2.37749	0.032048	0.722024	-3.50227
TGM1	-2.46391	6.47289	-2.37544	0.032174	0.722024	-3.50462
XK	-0.65313	5.05929	-2.37542	0.032176	0.722024	-3.50465
PKP4	-0.48334	6.40377	-2.3747	0.03222	0.722024	-3.50547
SOX11	-1.09022	4.26012	-2.37437	0.03224	0.722024	-3.50585
CHMP5	-0.69315	8.49845	-2.37254	0.032354	0.722024	-3.50796
KAZALD1	0.719101	4.50575	2.37231	0.032368	0.722024	-3.50822
DCTPP1	-0.68938	8.01161	-2.37224	0.032372	0.722024	-3.5083
NLGN4Y	-0.81489	4.72586	-2.37139	0.032425	0.722025	-3.50928
PSG2	1.11288	3.65489	2.36992	0.032516	0.722878	-3.51096
ADGRG2	1.2162	4.50569	2.36436	0.032864	0.727485	-3.51734
METTL18	-0.58504	6.03763	-2.36375	0.032903	0.727485	-3.51805
LY9	1.19812	4.2535	2.362	0.033013	0.727485	-3.52005
OXTR	0.568336	5.44181	2.36059	0.033102	0.727485	-3.52167
SERPINC1	-0.84581	1.91812	-2.35847	0.033237	0.727485	-3.5241
C1orf68	0.745707	3.82731	2.35618	0.033383	0.727485	-3.52674
TIPARP	0.735465	8.40159	2.35408	0.033517	0.727485	-3.52914
BPY2	-1.27914	1.59823	-2.35381	0.033535	0.727485	-3.52945
HPSE	-0.89691	6.96969	-2.35307	0.033583	0.727485	-3.53031
DPEP2	1.51233	2.12443	2.35195	0.033655	0.727485	-3.53159
KRT13	-3.48431	8.87081	-2.35145	0.033686	0.727485	-3.53216
NDOR1	1.0194	3.7235	2.35116	0.033705	0.727485	-3.5325
CAMK2A	-1.01604	4.2631	-2.34888	0.033853	0.727485	-3.53511
CLCN2	-1.35766	4.82471	-2.34747	0.033944	0.727485	-3.53672
CSPP1	0.685914	5.52543	2.34583	0.034051	0.727485	-3.53861
KCNJ8	0.983877	6.15619	2.34573	0.034057	0.727485	-3.53872
CCR7	1.34927	6.46472	2.34489	0.034112	0.727485	-3.53968
ADCYAP1R1	1.20962	3.70424	2.34374	0.034187	0.727485	-3.541
MAPK6	-0.76413	9.68324	-2.3428	0.034248	0.727485	-3.54207
RPF1	-0.49902	8.62162	-2.34236	0.034277	0.727485	-3.54257
SACS	-0.81323	6.03674	-2.34188	0.034309	0.727485	-3.54313
TIMM22	-1.2773	5.69792	-2.34022	0.034418	0.727485	-3.54504
UEVLD	-0.63232	6.08472	-2.33641	0.034669	0.727485	-3.54939
LSM8	-0.53766	7.73459	-2.3362	0.034683	0.727485	-3.54964
ACTN2	-1.59597	5.36109	-2.33598	0.034697	0.727485	-3.54989
KCNK1	-0.99749	7.62349	-2.33565	0.034719	0.727485	-3.55026
MAFG	-0.67888	6.98617	-2.33545	0.034733	0.727485	-3.55049
BRD7	-0.79205	7.67753	-2.33494	0.034766	0.727485	-3.55108
PBK	-0.75919	6.86662	-2.33393	0.034833	0.727485	-3.55223
UGT2B28	-0.67384	3.44103	-2.33313	0.034887	0.727485	-3.55315
TREML2	0.968039	3.59923	2.33153	0.034994	0.727485	-3.55499
PRG2	0.78496	4.01588	2.33053	0.03506	0.727485	-3.55612
RUNX3	0.706148	7.57436	2.33047	0.035064	0.727485	-3.55619
CEP76	-0.96664	4.87851	-2.32839	0.035204	0.727485	-3.55857
TNFSF12-TNFSF13	0.662195	6.62951	2.32764	0.035254	0.727485	-3.55943
LOC101928269	0.741876	5.48457	2.32709	0.035291	0.727485	-3.56006
SLC12A3	0.508987	4.61469	2.32614	0.035355	0.727485	-3.56114
HSPB11	-0.54696	7.54726	-2.32428	0.035481	0.727485	-3.56327
CLDN9	0.636132	5.82868	2.32382	0.035512	0.727485	-3.56381
UGT2B4	-1.5078	0.622852	-2.32373	0.035518	0.727485	-3.56391
NUSAP1	-0.70205	7.84794	-2.32201	0.035635	0.727485	-3.56587
SPANXB1	-1.49312	3.43335	-2.32079	0.035718	0.727485	-3.56726
CCDC88C	-0.74113	4.64026	-2.32013	0.035763	0.727485	-3.56802
FOXO1	0.665482	7.3171	2.3196	0.035799	0.727485	-3.56862
TIMP3	0.954782	7.83457	2.31907	0.035835	0.727485	-3.56923
VPS4B	-0.75297	9.02278	-2.31839	0.035882	0.727485	-3.57001
TLL2	0.849644	3.80266	2.3181	0.035902	0.727485	-3.57034
AKTIP	-0.68455	6.87765	-2.3173	0.035956	0.727485	-3.57126
SHFM1	-0.70404	9.21332	-2.3167	0.035998	0.727485	-3.57194
WAS	0.606717	7.72731	2.31554	0.036077	0.727485	-3.57326
SUSD4	-1.95982	5.18524	-2.31202	0.03632	0.727485	-3.57729
FAM117A	0.669941	7.0807	2.31119	0.036377	0.727485	-3.57824
UBAC1	-0.63759	7.71769	-2.31114	0.036381	0.727485	-3.57829
PUS3	-0.7312	5.85569	-2.311	0.03639	0.727485	-3.57845
BNC2	0.487036	6.80625	2.30977	0.036476	0.727485	-3.57986
MED17	-0.53356	7.02834	-2.30922	0.036514	0.727485	-3.58049
DSC3	-1.50007	9.37187	-2.3088	0.036543	0.727485	-3.58096
PACSIN3	-1.49573	5.7235	-2.30847	0.036566	0.727485	-3.58134
AP1AR	-0.59182	5.77595	-2.30357	0.036909	0.727485	-3.58693
ST3GAL1	1.25787	5.64042	2.3	0.037161	0.727485	-3.59101
OR2J2	-0.90816	2.74044	-2.29972	0.03718	0.727485	-3.59133
SH3TC1	0.500179	6.92802	2.29783	0.037314	0.727485	-3.59348
RAB33B	-0.59846	5.64321	-2.2978	0.037316	0.727485	-3.59352
ZFP30	-1.47816	4.88047	-2.29769	0.037324	0.727485	-3.59363
CLSTN3	0.809912	5.90508	2.29757	0.037332	0.727485	-3.59377
SLCO2B1	0.820932	6.68993	2.29617	0.037432	0.727485	-3.59537
AGL	-1.08896	7.69502	-2.29548	0.037481	0.727485	-3.59615
NPHP4	0.46117	5.53928	2.29222	0.037714	0.727485	-3.59987
CSTA	-1.55631	11.6131	-2.29209	0.037723	0.727485	-3.60002
ATF3	0.926317	7.94349	2.29165	0.037755	0.727485	-3.60052
EMP2	-0.91055	8.66688	-2.28876	0.037962	0.727485	-3.60381
TMEM176B	1.30119	8.29365	2.28824	0.038	0.727485	-3.6044
MSH4	0.856454	4.15451	2.28804	0.038015	0.727485	-3.60463
LOC100272216	0.899277	7.0579	2.28723	0.038073	0.727485	-3.60556
AL050053	-1.44425	2.68021	-2.28699	0.038091	0.727485	-3.60583
AL353949	0.509702	3.72564	2.28586	0.038172	0.727485	-3.60711
CLCN7	0.639983	6.36911	2.28575	0.03818	0.727485	-3.60724
LZTR1	0.569697	7.08614	2.28486	0.038245	0.727485	-3.60826
RP2	-0.66056	5.01895	-2.28473	0.038254	0.727485	-3.6084
FHL2	0.689176	9.15531	2.28216	0.038442	0.727485	-3.61133
MAPK13	-0.82694	7.46937	-2.28122	0.03851	0.727485	-3.6124
CHST15	0.700434	7.94992	2.28091	0.038533	0.727485	-3.61275
FOSB	2.3732	6.20682	2.28078	0.038542	0.727485	-3.6129
TRAIP	-0.83081	4.26885	-2.2804	0.03857	0.727485	-3.61333
ECHDC3	-1.15133	6.97187	-2.28029	0.038579	0.727485	-3.61346
TRIO	0.68859	6.24944	2.27887	0.038683	0.727485	-3.61507
CADM4	-0.64608	2.68834	-2.27884	0.038685	0.727485	-3.61511
MTERF4	0.906565	5.30897	2.27703	0.038818	0.727485	-3.61717
USP5	0.522922	6.77443	2.27695	0.038823	0.727485	-3.61725
PMEPA1	1.28999	6.85536	2.27594	0.038898	0.727485	-3.6184
TMEM106B	-0.61427	6.9734	-2.27385	0.039053	0.727485	-3.62079
HDAC2	-0.69011	8.50016	-2.27384	0.039053	0.727485	-3.62079
PI4KA	0.590646	6.92441	2.27287	0.039126	0.727485	-3.6219
SLC29A3	1.06952	5.70172	2.27143	0.039232	0.727485	-3.62353
FAM45A	-0.50772	8.44781	-2.27117	0.039252	0.727485	-3.62383
TUBBP5	-1.13515	5.35476	-2.2706	0.039294	0.727485	-3.62448
PPP6R1	0.614051	7.01143	2.26991	0.039345	0.727485	-3.62526
SKA1	-0.84318	4.25276	-2.26867	0.039438	0.727485	-3.62667
HMGCS1	-0.94296	7.08136	-2.26864	0.03944	0.727485	-3.6267
ELF1	0.476377	7.59807	2.26842	0.039457	0.727485	-3.62695
ZNF274	0.464769	7.74709	2.26786	0.039498	0.727485	-3.62759
RBL1	-0.6347	4.78511	-2.26764	0.039515	0.727485	-3.62784
HPR	1.2473	3.05137	2.26728	0.039542	0.727485	-3.62825
CTRL	0.505535	5.92259	2.26675	0.039582	0.727485	-3.62886
FMR1	-0.50724	7.98097	-2.26589	0.039646	0.727485	-3.62982
TXN	-0.7332	9.99917	-2.26454	0.039748	0.727485	-3.63136
HRAS	-0.82796	8.06523	-2.26412	0.039779	0.727485	-3.63184
DKFZP564C152	-0.60163	6.08543	-2.26264	0.039891	0.727485	-3.63352
EIF4E	-0.63699	7.63754	-2.26128	0.039994	0.727485	-3.63506
FGFR2	-1.02203	4.99665	-2.26121	0.04	0.727485	-3.63515
GRIP1	-0.70953	1.20608	-2.26074	0.040035	0.727485	-3.63568
LOC101928361	0.818594	6.40344	2.26045	0.040057	0.727485	-3.636
SP140L	0.69486	7.08252	2.25993	0.040096	0.727485	-3.63659
COX11	-0.48836	6.50684	-2.25913	0.040158	0.727485	-3.63751
SPRR3	-2.97422	9.48309	-2.25846	0.040208	0.727485	-3.63827
CAAP1	-0.89029	6.79483	-2.25843	0.040211	0.727485	-3.6383
MSH2	-0.62888	6.88563	-2.2584	0.040213	0.727485	-3.63833
CHIT1	1.71001	4.18787	2.25832	0.040219	0.727485	-3.63842
FOXC2	1.36573	3.0897	2.25655	0.040354	0.727485	-3.64044
SQRDL	-0.60345	9.48209	-2.25641	0.040365	0.727485	-3.64059
KIF3B	0.617362	7.71469	2.25603	0.040393	0.727485	-3.64102
ZNF574	-0.97262	3.12202	-2.25444	0.040515	0.727485	-3.64283
S1PR2	0.620648	2.43601	2.25387	0.040559	0.727485	-3.64347
MYDGF	0.451706	8.34644	2.25113	0.04077	0.727485	-3.64658
SIRPA	0.480295	7.38175	2.25067	0.040805	0.727485	-3.6471
SH2B2	0.57555	7.32111	2.25001	0.040856	0.727485	-3.64784
TNNC1	-4.09793	3.46922	-2.24945	0.0409	0.727485	-3.64849
PHLDA2	-0.93943	7.45951	-2.24848	0.040975	0.727485	-3.64959
LOC101930235	0.626693	4.48946	2.24772	0.041033	0.727485	-3.65044
TEF	-0.89158	3.07574	-2.24744	0.041056	0.727485	-3.65076
HSPA4L	-1.12498	6.34231	-2.24719	0.041075	0.727485	-3.65105
SEMA5A	0.646498	6.47219	2.24655	0.041125	0.727485	-3.65177
TCEAL2	-1.61646	3.30707	-2.24546	0.04121	0.727485	-3.65301
SMAD6	-0.68792	3.93877	-2.24516	0.041233	0.727485	-3.65335
FGF1	0.759905	5.03666	2.24358	0.041356	0.727485	-3.65514
SOX5P1	0.560628	4.57895	2.24255	0.041437	0.727485	-3.6563
AW969803	-1.18099	3.76826	-2.24254	0.041438	0.727485	-3.65631
CLPS	1.03363	3.42966	2.24232	0.041455	0.727485	-3.65656
C1QTNF1	0.709026	7.52681	2.24104	0.041555	0.727485	-3.65801
NDFIP1	0.479671	8.87662	2.24098	0.041559	0.727485	-3.65808
C10orf88	-0.56428	5.8869	-2.24024	0.041618	0.727485	-3.65892
KIF18A	-0.96519	4.97543	-2.2402	0.041621	0.727485	-3.65896
DONSON	-0.67804	6.77134	-2.23909	0.041708	0.727485	-3.66022
GNLY	-1.18953	6.75539	-2.23903	0.041713	0.727485	-3.66029
MKKS	-0.57722	6.99563	-2.23899	0.041717	0.727485	-3.66034
NUCB2	-0.6903	7.15619	-2.23893	0.041721	0.727485	-3.6604
FBP1	0.894018	6.72115	2.23869	0.04174	0.727485	-3.66067
MYBPH	-2.24175	4.0882	-2.23652	0.041912	0.727485	-3.66313
SPIN2B	-0.71122	5.53908	-2.23521	0.042015	0.727485	-3.66461
MAGEB4	-1.08656	3.01714	-2.2342	0.042096	0.727485	-3.66576
GPX7	0.811993	6.52246	2.23168	0.042296	0.727485	-3.66861
BGN	1.24604	8.61884	2.23145	0.042314	0.727485	-3.66886
PLEKHF1	0.873124	6.50847	2.23059	0.042383	0.727485	-3.66984
MSMO1	-0.92061	8.21172	-2.23029	0.042407	0.727485	-3.67017
UBA3	-0.57007	7.92442	-2.22815	0.042579	0.727485	-3.6726
BLZF1	-0.89136	4.25691	-2.22787	0.042601	0.727485	-3.67291
TSGA10	0.717526	3.86933	2.22735	0.042644	0.727485	-3.67351
LOC51145	-0.8858	4.26251	-2.22726	0.042651	0.727485	-3.67361
BCL9	0.709696	5.40698	2.22663	0.042701	0.727485	-3.67432
PRIM1	-0.73434	6.66638	-2.2262	0.042735	0.727485	-3.6748
AW974995	1.36318	1.88104	2.22614	0.042741	0.727485	-3.67487
IPPK	-0.8717	7.25296	-2.22603	0.04275	0.727485	-3.675
CKS2	-0.70901	8.72204	-2.22583	0.042766	0.727485	-3.67522
CTPS1	-0.53169	7.76209	-2.22489	0.042842	0.727485	-3.67628
PAFAH1B3	-1.53826	5.54465	-2.22482	0.042847	0.727485	-3.67637
NBPF26	0.751813	8.06187	2.22408	0.042907	0.727485	-3.67719
WSB2	-0.5579	9.06102	-2.22403	0.042911	0.727485	-3.67726
SGSM2	0.482535	7.38903	2.224	0.042913	0.727485	-3.67729
SLC20A1	0.629335	8.6894	2.22399	0.042915	0.727485	-3.6773
MRPL42	-0.65083	8.09053	-2.22395	0.042917	0.727485	-3.67734
KLF6	0.87188	7.52732	2.22288	0.043004	0.727485	-3.67855
IGFBP2	-1.37526	8.24959	-2.22244	0.04304	0.727485	-3.67906
B4GALT4	-1.03742	6.3602	-2.22229	0.043052	0.727485	-3.67922
HLA-DRB4	2.59493	5.81224	2.2222	0.043059	0.727485	-3.67932
HIST1H4A	0.919001	2.77213	2.22197	0.043078	0.727485	-3.67958
CDC37L1	-0.52505	6.65763	-2.22075	0.043177	0.727485	-3.68095
MMS19	0.546547	7.35901	2.2201	0.04323	0.727485	-3.6817
MAP3K11	0.590844	7.72381	2.21988	0.043248	0.727485	-3.68195
SEMA3C	0.791484	8.12388	2.21925	0.0433	0.727485	-3.68266
PTK6	-1.64327	5.46889	-2.21917	0.043306	0.727485	-3.68275
AKR1B10	-2.26339	8.18444	-2.21907	0.043314	0.727485	-3.68285
AF202635	0.635806	4.95139	2.21889	0.043329	0.727485	-3.68306
ZNF302	-0.74884	6.01172	-2.21848	0.043362	0.727485	-3.68353
PRKG2	1.17387	5.12321	2.21835	0.043373	0.727485	-3.68367
MAN2B1	0.56588	8.32924	2.21827	0.043379	0.727485	-3.68376
CAPZA2	-0.46197	8.27713	-2.21802	0.0434	0.727485	-3.68404
EFCAB1	-1.12009	3.96105	-2.21758	0.043436	0.727485	-3.68454
CIC	0.557589	7.16081	2.2171	0.043475	0.727485	-3.68508
CCNE2	-0.71997	5.97036	-2.21639	0.043534	0.727485	-3.68589
CHD3	0.557549	7.36723	2.2154	0.043615	0.727485	-3.687
PTOV1	0.498967	7.18109	2.21361	0.043762	0.727485	-3.68902
TNNI2	-3.3028	4.22742	-2.21349	0.043772	0.727485	-3.68915
TLE1	-0.67586	6.76091	-2.21346	0.043774	0.727485	-3.68919
ALK	0.579672	4.74631	2.21327	0.04379	0.727485	-3.6894
IFT81	-1.21582	4.90411	-2.21209	0.043887	0.727485	-3.69073
SUPT3H	0.665264	5.34875	2.21111	0.043968	0.727485	-3.69183
DPM3	-0.78449	6.46374	-2.21063	0.044008	0.727485	-3.69238
RBP3	-1.5409	3.06149	-2.21052	0.044017	0.727485	-3.6925
ITGA9	0.566641	5.07779	2.21048	0.044021	0.727485	-3.69255
TNFRSF1A	0.543727	9.16216	2.21046	0.044023	0.727485	-3.69258
CACNA2D3	-1.47159	4.40775	-2.20967	0.044088	0.727485	-3.69347
CD209	0.767645	6.27299	2.20835	0.044197	0.727485	-3.69495
SERPINF2	0.947033	4.83758	2.2076	0.04426	0.727485	-3.6958
CELA2B	1.13835	4.17479	2.20758	0.044261	0.727485	-3.69582
KLHL21	-1.1886	7.00586	-2.20753	0.044266	0.727485	-3.69588
SNRNP70	0.485301	7.85881	2.20725	0.044289	0.727485	-3.69619
CYBA	0.787663	8.58478	2.20564	0.044424	0.728379	-3.69801
PGBD5	-1.23675	6.20635	-2.20432	0.044534	0.728379	-3.69949
MMP7	1.47874	8.13984	2.20335	0.044616	0.728379	-3.70059
MYL2	-2.31806	6.5929	-2.2032	0.044628	0.728379	-3.70076
BRWD1	-0.69446	4.66113	-2.20219	0.044712	0.728379	-3.70189
TBXAS1	0.973022	4.8621	2.20188	0.044739	0.728379	-3.70225
AF070620	0.633287	5.4235	2.20049	0.044856	0.728379	-3.70381
NNAT	1.19825	4.40059	2.2003	0.044872	0.728379	-3.70403
ARFGAP1	0.539772	7.58213	2.20012	0.044887	0.728379	-3.70422
FTL	0.599753	12.3474	2.19985	0.04491	0.728379	-3.70454
DYNLL1	-0.56608	11.0409	-2.19798	0.045068	0.728379	-3.70663
SEMA4C	1.34312	7.73926	2.19772	0.04509	0.728379	-3.70693
IL10RA	0.861178	7.80588	2.19503	0.045319	0.731207	-3.70996
CSTF2	-0.47383	7.02342	-2.19246	0.045538	0.732013	-3.71285
LOC101928274	-0.66197	5.24119	-2.19217	0.045562	0.732013	-3.71317
CDA	1.90698	5.79153	2.19212	0.045567	0.732013	-3.71323
PLCE1	-0.68395	3.78775	-2.19151	0.045619	0.732013	-3.71392
STIL	-0.61729	6.61068	-2.19109	0.045655	0.732013	-3.71439
MKL1	0.519946	5.38586	2.19056	0.0457	0.732013	-3.71498
ATP5SL	-0.46641	7.25337	-2.18871	0.04586	0.732013	-3.71707
RCN2	-0.47293	8.29825	-2.18841	0.045885	0.732013	-3.7174
STXBP3	-0.70333	7.22205	-2.18781	0.045937	0.732013	-3.71808
JUNB	0.895094	9.54629	2.18653	0.046048	0.732013	-3.71952
AZIN1	0.506397	7.79463	2.18642	0.046057	0.732013	-3.71964
ADAMDEC1	1.00411	7.4155	2.18574	0.046116	0.732013	-3.7204
APTX	-0.66072	7.37298	-2.18563	0.046126	0.732013	-3.72053
DIO2	-0.77908	6.51087	-2.18472	0.046205	0.732013	-3.72156
ECM1	-0.9826	8.91409	-2.18412	0.046256	0.732013	-3.72223
KIAA0368	-0.50101	7.13356	-2.18317	0.046339	0.732013	-3.72329
PIP5K1C	0.62803	7.66456	2.18238	0.046407	0.732013	-3.72418
RAB11A	-0.6336	9.51775	-2.18229	0.046416	0.732013	-3.72429
KRBOX4	-1.09267	4.65401	-2.18141	0.046492	0.732013	-3.72527
CHAF1B	-1.62646	3.91902	-2.18135	0.046498	0.732013	-3.72534
AK024135	0.500064	5.36339	2.18076	0.046549	0.732013	-3.726
RASIP1	-1.01502	6.99236	-2.17973	0.046639	0.732592	-3.72716
GLS	0.496299	6.80918	2.17675	0.0469	0.735756	-3.7305
NDUFAB1	-0.45582	10.08	-2.1762	0.046948	0.735756	-3.73112
IL16	0.528115	6.36967	2.17298	0.047233	0.73744	-3.73474
HSPA14	-0.716	7.1484	-2.17192	0.047326	0.73744	-3.73592
PRM2	0.794578	1.28359	2.17145	0.047368	0.73744	-3.73645
HIST1H2BJ	1.05358	4.99316	2.17135	0.047377	0.73744	-3.73656
ASIP	-1.29355	4.29939	-2.17132	0.04738	0.73744	-3.7366
CD4	0.82984	6.772	2.17031	0.04747	0.737997	-3.73773
MYL1	-3.16006	6.47642	-2.16851	0.047629	0.738964	-3.73974
SYNE1	1.2842	5.00837	2.16789	0.047685	0.738964	-3.74044
HTN3	-1.07705	1.50719	-2.16779	0.047694	0.738964	-3.74056
TNFRSF13B	0.491803	5.98764	2.16715	0.047751	0.739006	-3.74127
ARHGEF12	-0.47489	7.01903	-2.1661	0.047845	0.739567	-3.74244
KATNBL1	-0.55507	6.40984	-2.16554	0.047896	0.739567	-3.74308
CLUL1	0.813477	4.19479	2.16421	0.048015	0.740564	-3.74456
MYOZ2	-2.54117	2.63721	-2.16135	0.048272	0.741357	-3.74777
STYK1	-0.78099	4.87187	-2.1605	0.048349	0.741357	-3.74872
CLDN7	-1.46723	6.92627	-2.16042	0.048356	0.741357	-3.74881
MYH2	-2.85448	6.39243	-2.15984	0.048409	0.741357	-3.74946
STMN4	0.519648	4.97998	2.15975	0.048417	0.741357	-3.74957
BC004917	0.548911	5.57843	2.15843	0.048537	0.741357	-3.75104
WSCD2	0.836338	2.27257	2.15829	0.048549	0.741357	-3.75119
GANAB	0.611686	8.54679	2.15794	0.048582	0.741357	-3.75159
GPR37	-1.41993	0.556539	-2.15706	0.048661	0.741357	-3.75257
NDC80	-0.88196	5.85572	-2.1569	0.048676	0.741357	-3.75276
BUD31	-0.51177	7.1962	-2.15644	0.048718	0.741357	-3.75327
TRIM16	-0.66271	7.91771	-2.15489	0.048859	0.74268	-3.755
GYPE	-1.2461	1.7073	-2.15298	0.049034	0.744504	-3.75714
TIMP1	1.01717	10.8079	2.1513	0.049188	0.746012	-3.75901
HOXC5	1.00243	4.27505	2.15026	0.049283	0.746636	-3.76018
COL16A1	0.888179	7.86421	2.14912	0.049389	0.747403	-3.76146
DXO	-0.81852	5.5929	-2.14846	0.04945	0.7475	-3.7622
LAMTOR3	-0.51569	7.98147	-2.14741	0.049547	0.748138	-3.76337
CYLC2	0.682242	4.87508	2.14555	0.049719	0.749284	-3.76544
COQ2	-0.45163	6.97098	-2.14487	0.049783	0.749284	-3.76621
F12	-0.7908	5.73616	-2.14481	0.049788	0.749284	-3.76627
CR1	0.788675	4.80365	2.14327	0.049931	0.749411	-3.76799
WTH3DI	-0.47878	8.06097	-2.14299	0.049958	0.749411	-3.76831
