# Supplementary material for: Systematic analysis of genes involved in oral cancer metastasis to lymph nodes
Source: Cell Mol Biol Lett. 2018 Nov 15;23:53. doi: 10.1186/s11658-018-0120-2 (PMC6237046; doi:10.1186/s11658-018-0120-2)
Supplement: Supplementary file 5 — Table S5. Downregulated DEGs of GSE2280 Associated Study. (XLSX 42 kb) [file 11658_2018_120_MOESM5_ESM.xlsx]

## Sheet: Sheet1
Table 5. Down Regulated DEGs of GSE2280 Associated Study
Gene	Log FC	Average Expression	t	P-Value	Adjusted P-Value	B
ALDH3A1	-2.80902	6.03192	-5.51569	7.3e-05	0.257209	-0.22433
AK023121	-2.92071	2.777	-5.49812	7.54e-05	0.257209	-0.23861
PTPN20	-4.22794	2.00418	-4.84146	0.000253	0.493891	-0.81027
FRK	-1.42704	4.05968	-4.68229	0.000343	0.519582	-0.96001
IFT74	-2.42454	3.06251	-4.68226	0.000343	0.519582	-0.96004
SPATA7	-1.92268	3.88773	-4.61563	0.000389	0.531101	-1.02402
TGM3	-3.58032	7.09422	-4.49468	0.000491	0.590145	-1.14209
MTERF1	-2.13711	4.07456	-4.46595	0.000519	0.590145	-1.17049
GSTA4	-1.06118	8.45379	-4.32535	0.000681	0.690126	-1.3115
LIN7C	-1.13137	6.65555	-4.14457	0.00097	0.690126	-1.49754
C9orf3	-1.00934	8.25369	-4.12964	0.000999	0.690126	-1.51314
TTC39A	-1.29408	4.13128	-4.1202	0.001017	0.690126	-1.52302
GPX2	-2.86983	8.26234	-4.09843	0.001062	0.690126	-1.54585
PHKA1	-2.09743	5.14076	-4.03454	0.001204	0.696921	-1.6133
EZH2	-1.24706	6.49784	-3.91727	0.001518	0.696921	-1.73867
MGC2889	-1.33806	2.84755	-3.87224	0.001659	0.696921	-1.78736
TAF13	-1.43838	2.62417	-3.83383	0.001791	0.696921	-1.8291
CRYBB2	-0.91274	2.42602	-3.81839	0.001846	0.696921	-1.84594
PTPRZ1	-1.75509	8.68232	-3.80412	0.001899	0.696921	-1.86153
IFRD1	-0.98476	6.76237	-3.76787	0.002041	0.696921	-1.90125
HINFP	-1.55593	5.30435	-3.74897	0.002119	0.696921	-1.92205
KHK	-1.50131	3.20808	-3.72622	0.002217	0.696921	-1.94712
PLA2G4A	-2.14259	5.66358	-3.70625	0.002307	0.696921	-1.96919
WIF1	-2.93813	2.77319	-3.69507	0.002359	0.696921	-1.98157
CRISP2	-1.78363	2.67441	-3.67914	0.002435	0.696921	-1.99924
FBXO5	-1.19353	5.67035	-3.67244	0.002468	0.696921	-2.00668
VSNL1	-1.30626	8.21407	-3.6438	0.002613	0.696921	-2.03854
ZNF222	-1.50206	3.35793	-3.61849	0.002748	0.696921	-2.06679
ISL1	-1.35478	3.55465	-3.54245	0.003199	0.696921	-2.15209
CBWD7	-0.9698	6.97691	-3.52441	0.003316	0.696921	-2.17243
PRDX2	-1.00837	7.60504	-3.50044	0.003479	0.696921	-2.1995
UPK2	-1.42515	4.40629	-3.48501	0.003587	0.696921	-2.21696
RANBP6	-1.02156	6.87641	-3.48244	0.003606	0.696921	-2.21988
TOX3	-1.84402	1.69404	-3.47202	0.003682	0.696921	-2.23168
ZMYM1	-0.75606	5.61145	-3.47133	0.003687	0.696921	-2.23247
ANXA1	-1.03609	11.9045	-3.46379	0.003743	0.696921	-2.24102
AF118078	-1.87214	2.42218	-3.4636	0.003744	0.696921	-2.24124
ACTA1	-4.54571	6.61963	-3.43009	0.004004	0.696921	-2.27931
CSTF1	-0.79119	5.53978	-3.39326	0.00431	0.696921	-2.3213
FAM189B	-1.29704	6.71421	-3.38533	0.004379	0.696921	-2.33036
TUBD1	-0.72393	5.89846	-3.37288	0.004489	0.696921	-2.34459
AF052095	-1.06524	1.87481	-3.37059	0.00451	0.696921	-2.3472
SNRPD1	-0.784	8.27644	-3.36917	0.004522	0.696921	-2.34883
MIS12	-0.80343	6.69348	-3.36845	0.004529	0.696921	-2.34966
C12orf29	-1.09876	6.18282	-3.33427	0.004849	0.696921	-2.38882
DLD	-0.76831	9.02258	-3.31697	0.00502	0.696921	-2.40867
PARPBP	-1.07777	4.81491	-3.31238	0.005066	0.696921	-2.41395
ZNF189	-0.91549	6.61519	-3.31137	0.005076	0.696921	-2.4151
SPC25	-0.79885	5.55898	-3.29245	0.005272	0.696921	-2.43686
SYNM	-1.50838	7.4298	-3.2756	0.005453	0.696921	-2.45626
RBM48	-0.66435	5.05297	-3.27422	0.005468	0.696921	-2.45785
SIX3	-1.19785	3.60285	-3.27152	0.005498	0.696921	-2.46096
CAMSAP1	-0.55986	6.17376	-3.26987	0.005516	0.696921	-2.46287
RRAD	-1.7749	6.27649	-3.26844	0.005532	0.696921	-2.46451
TRIM9	-1.53433	3.94	-3.25882	0.005639	0.696921	-2.4756
SMPX	-4.05719	4.06525	-3.25727	0.005656	0.696921	-2.47739
WNT2B	-0.79254	5.27461	-3.25678	0.005662	0.696921	-2.47795
SPAST	-1.15028	5.83017	-3.24175	0.005835	0.696921	-2.4953
GCLM	-1.74698	7.81817	-3.23851	0.005873	0.696921	-2.49905
KLRC2	-2.13366	3.97381	-3.23656	0.005896	0.696921	-2.50129
SNAPC5	-0.76846	6.37549	-3.23639	0.005898	0.696921	-2.50149
MYCL	-0.86098	6.54804	-3.23515	0.005912	0.696921	-2.50292
ABHD6	-0.75679	5.32296	-3.23359	0.005931	0.696921	-2.50472
DHRS11	-0.81474	5.30219	-3.23044	0.005968	0.696921	-2.50836
LSM4	-0.66317	7.51354	-3.22244	0.006064	0.696921	-2.51761
NXT2	-0.80254	6.45327	-3.20634	0.006263	0.696921	-2.53623
PINLYP	-1.644	4.5807	-3.20541	0.006274	0.696921	-2.53731
SLC2A8	-1.39181	4.67096	-3.19012	0.006469	0.696921	-2.55501
SKP2	-0.66526	6.501	-3.18738	0.006505	0.696921	-2.55819
HLF	-1.4668	4.40573	-3.18502	0.006535	0.696921	-2.56092
FGFBP1	-1.78001	9.29932	-3.17	0.006734	0.697039	-2.57833
E2F8	-0.95512	5.30112	-3.16827	0.006758	0.697039	-2.58034
OBSCN	-0.94565	3.93447	-3.16255	0.006835	0.697039	-2.58698
UQCRHL	-0.65521	10.4704	-3.16028	0.006866	0.697039	-2.5896
IL1R2	-2.04216	7.00548	-3.15546	0.006933	0.697039	-2.5952
UNC119B	-0.64496	6.83354	-3.15459	0.006945	0.697039	-2.59621
BTC	-1.84099	2.18003	-3.14835	0.007032	0.700472	-2.60345
LRP8	-0.90482	6.4002	-3.13711	0.007192	0.700472	-2.61651
ENDOG	-1.81133	5.21249	-3.13637	0.007202	0.700472	-2.61736
YES1	-0.81037	7.50361	-3.13405	0.007236	0.700472	-2.62006
OCLN	-1.21869	4.55525	-3.1258	0.007356	0.707085	-2.62964
IL13RA2	-2.10593	3.38196	-3.10999	0.007592	0.7076	-2.64803
ARFGEF2	-0.55555	6.68248	-3.10672	0.007641	0.7076	-2.65183
POLR2I	-0.90942	8.01628	-3.10465	0.007673	0.7076	-2.65424
RAB27B	-1.70467	4.31428	-3.10397	0.007683	0.7076	-2.65504
SYPL1	-0.62363	9.2644	-3.0981	0.007774	0.7076	-2.66186
CKMT1A	-1.32685	8.17204	-3.09134	0.00788	0.7076	-2.66973
ADORA2B	-0.756	7.59157	-3.07626	0.00812	0.708512	-2.68729
ORC4	-0.75497	6.18095	-3.07559	0.008131	0.708512	-2.68808
RITA1	-0.78188	5.25979	-3.07129	0.008201	0.708512	-2.69309
MMP17	-1.66188	3.89274	-3.06706	0.008271	0.709725	-2.69802
FOXE1	-1.76911	5.07884	-3.061	0.008371	0.709725	-2.70508
RMI1	-0.92028	6.8712	-3.05168	0.008528	0.711349	-2.71595
ACAT2	-0.92569	7.48711	-3.03246	0.008861	0.711349	-2.73837
ECT2	-1.42227	7.43135	-3.03153	0.008878	0.711349	-2.73946
PPIP5K1	-1.32462	5.39122	-3.03121	0.008883	0.711349	-2.73982
LIPF	-1.02463	4.27755	-3.02943	0.008915	0.711349	-2.7419
FDFT1	-0.83339	8.80302	-3.02823	0.008936	0.711349	-2.7433
NDUFAF4	-0.98998	6.99932	-3.02504	0.008993	0.711349	-2.74702
STOML1	-0.69655	6.37289	-3.01801	0.00912	0.711349	-2.75523
TMEM177	-0.69913	5.60916	-3.01044	0.009258	0.71261	-2.76407
KCNS3	-1.05919	6.70156	-3.00901	0.009285	0.71261	-2.76575
PSMA2	-0.68228	8.93829	-3.00859	0.009293	0.71261	-2.76623
NTRK2	-1.98445	6.78325	-3.0002	0.009449	0.712781	-2.77603
DYNC2LI1	-0.62706	5.24697	-2.99952	0.009462	0.712781	-2.77683
ELOVL6	-1.13768	5.74281	-2.99731	0.009504	0.712781	-2.77941
ZDHHC11B	-1.03399	5.20476	-2.98505	0.009739	0.720511	-2.79374
PRICKLE3	-1.39084	5.16349	-2.9803	0.009831	0.720511	-2.79929
PRELID3B	-0.9342	6.8322	-2.97104	0.010014	0.720511	-2.81011
CHST7	-1.7858	4.70441	-2.96136	0.010208	0.720511	-2.82143
ATP5G3	-0.54436	10.52	-2.95682	0.010301	0.720511	-2.82675
TUBA8	-1.08021	4.34237	-2.94809	0.010481	0.720511	-2.83696
MYBPC1	-3.18871	5.84158	-2.94636	0.010518	0.720511	-2.83898
PUS7L	-2.01298	4.75207	-2.93996	0.010652	0.720511	-2.84647
BCAS2	-0.58502	7.93885	-2.93112	0.010841	0.720511	-2.85681
BARD1	-0.85974	6.08417	-2.93067	0.010851	0.720511	-2.85733
HAT1	-0.9587	7.95232	-2.92781	0.010912	0.720511	-2.86068
MPZL2	-1.44811	7.48903	-2.92413	0.010992	0.720511	-2.86499
WNT5A	-1.56668	8.08973	-2.90597	0.011396	0.720511	-2.88625
COX5A	-0.57358	9.93905	-2.90332	0.011456	0.720511	-2.88935
RMND5A	-0.81808	6.33973	-2.89183	0.01172	0.720511	-2.9028
ZDHHC13	-0.89783	6.86176	-2.88428	0.011897	0.720511	-2.91164
RINT1	-0.66654	6.17898	-2.88354	0.011915	0.720511	-2.91251
CT62	-0.99502	2.50773	-2.87624	0.012089	0.720511	-2.92106
BTBD1	-0.68748	8.59734	-2.87571	0.012101	0.720511	-2.92169
TCAP	-3.23046	4.50759	-2.87521	0.012113	0.720511	-2.92227
SNRPG	-0.56638	10.0411	-2.86787	0.012291	0.720511	-2.93087
PPP2R5A	-0.59775	6.83013	-2.85685	0.012562	0.720511	-2.94377
BRAP	-0.62727	5.10537	-2.84952	0.012746	0.720511	-2.95237
CRIPT	-0.64163	5.79966	-2.83858	0.013025	0.720511	-2.96517
NCKAP1	-0.90174	8.75471	-2.8376	0.01305	0.720511	-2.96633
CPEB3	-1.52391	4.55531	-2.83383	0.013148	0.720511	-2.97075
KIAA1614	-1.03565	4.75516	-2.83151	0.013209	0.720511	-2.97347
NSDHL	-0.64814	6.44822	-2.82649	0.01334	0.720511	-2.97934
VBP1	-0.70813	8.98957	-2.82383	0.013411	0.720511	-2.98246
LOC100652931	-1.30378	3.19334	-2.81698	0.013594	0.720511	-2.99049
POLR3F	-0.6503	5.5106	-2.81486	0.013651	0.720511	-2.99297
RPAP3	-0.90081	6.49554	-2.81474	0.013654	0.720511	-2.99311
TMEM38B	-0.92594	5.88545	-2.80688	0.013868	0.720511	-3.00232
CSRP3	-4.51577	3.70135	-2.79784	0.014118	0.720511	-3.01291
PIR	-1.26676	6.5674	-2.79737	0.014131	0.720511	-3.01346
HOPX	-1.19465	8.85673	-2.79379	0.014232	0.720511	-3.01766
PHOSPHO2-KLHL23	-0.80213	3.66258	-2.78607	0.01445	0.720511	-3.0267
ADH7	-1.83013	6.28521	-2.77703	0.014711	0.720511	-3.03729
SMU1	-0.70533	6.09796	-2.77531	0.01476	0.720511	-3.0393
N39314	-1.399	4.89772	-2.77493	0.014772	0.720511	-3.03975
CYB5R2	-1.1835	7.05851	-2.76961	0.014928	0.720511	-3.04598
CASS4	-1.24023	3.12093	-2.76648	0.01502	0.720511	-3.04965
ADH6	-0.76365	4.66146	-2.76434	0.015084	0.720511	-3.05216
PPP1R3D	-0.7987	5.60634	-2.76363	0.015105	0.720511	-3.05299
POLD2	-0.69163	7.44722	-2.76062	0.015195	0.720511	-3.05651
RNF141	-0.78052	6.7848	-2.75613	0.01533	0.720511	-3.06177
MTM1	-0.80623	4.76112	-2.75585	0.015338	0.720511	-3.06209
CDRT1	-0.47738	4.44832	-2.75416	0.01539	0.720511	-3.06408
PRSS3	-1.72282	6.91181	-2.75389	0.015398	0.720511	-3.06439
ZNF232	-0.56617	6.28822	-2.75356	0.015408	0.720511	-3.06478
POLR3K	-0.67698	6.62023	-2.74994	0.015518	0.720511	-3.06902
MPHOSPH6	-0.63571	8.36828	-2.74705	0.015607	0.720511	-3.0724
RAPGEFL1	-2.31854	5.98226	-2.74665	0.015619	0.720511	-3.07287
DBI	-0.74186	10.2646	-2.74658	0.015621	0.720511	-3.07295
SLC12A5	-0.70733	4.50699	-2.74566	0.01565	0.720511	-3.07404
SLBP	-0.5113	8.428	-2.74409	0.015698	0.720511	-3.07587
HAUS6	-1.62314	3.99601	-2.74347	0.015717	0.720511	-3.0766
TRIM29	-1.06219	9.345	-2.73551	0.015966	0.720511	-3.08592
PSG1	-0.515	4.20047	-2.73058	0.016122	0.720511	-3.0917
XPA	-0.88956	6.7076	-2.72494	0.016301	0.720511	-3.09829
ANKEF1	-1.48438	4.16904	-2.71637	0.016579	0.720511	-3.10833
ABLIM1	-0.94565	8.38663	-2.7138	0.016663	0.720511	-3.11134
ARPP19	-0.49457	8.49808	-2.71138	0.016742	0.720511	-3.11417
NXF3	-0.87073	2.09601	-2.71061	0.016768	0.720511	-3.11507
PRKG1	-1.06312	2.69447	-2.70724	0.016879	0.720511	-3.11901
EPN2-IT1	-0.61026	5.72049	-2.70424	0.016979	0.720511	-3.12253
TP53AIP1	-1.18628	4.8213	-2.70018	0.017115	0.720511	-3.12727
PUS7	-0.8735	7.76565	-2.69901	0.017155	0.720511	-3.12864
POLE3	-0.60428	8.39032	-2.69663	0.017235	0.720511	-3.13143
CFHR4	-1.54031	3.19525	-2.68897	0.017497	0.720511	-3.14039
IDH3A	-0.7597	7.38895	-2.68713	0.01756	0.720511	-3.14255
ERI2	-0.78133	6.67176	-2.68479	0.017641	0.720511	-3.14528
PSMA1	-0.51345	9.99039	-2.68381	0.017675	0.720511	-3.14643
DBF4	-0.85048	5.99173	-2.67848	0.017861	0.720511	-3.15266
CKM	-4.08355	5.10495	-2.67623	0.01794	0.720511	-3.15529
PPP1CB	-0.68071	8.18857	-2.67478	0.017991	0.720511	-3.157
CEMIP	-1.222	6.88555	-2.67388	0.018023	0.720511	-3.15805
ANGPTL3	-1.18007	2.85252	-2.67223	0.018081	0.720511	-3.15998
CNIH4	-0.59437	7.99992	-2.66914	0.018191	0.720511	-3.16359
CSTB	-0.91074	11.8898	-2.66531	0.018329	0.720511	-3.16807
FGF17	-0.84571	3.48155	-2.66192	0.018451	0.720511	-3.17203
VRK2	-0.80416	7.6615	-2.65202	0.018813	0.720511	-3.1836
NDUFA5	-0.94602	6.90262	-2.65077	0.018859	0.720511	-3.18507
AAGAB	-0.73704	6.58722	-2.64527	0.019063	0.720511	-3.19149
ABCD3	-0.68237	8.10465	-2.64445	0.019094	0.720511	-3.19245
MYOT	-3.16555	4.63231	-2.63232	0.019553	0.720511	-3.20662
TJP2	-0.78618	8.00415	-2.63202	0.019564	0.720511	-3.20697
ZNF443	-1.1201	4.37202	-2.63166	0.019578	0.720511	-3.20739
E2F6	-0.60154	6.13474	-2.63156	0.019582	0.720511	-3.20751
MAGEA8	-1.23662	3.80116	-2.62918	0.019674	0.720511	-3.21029
LRRD1	-0.83106	7.11243	-2.62408	0.019871	0.720511	-3.21624
KRT35	-1.01897	4.49341	-2.61976	0.02004	0.720511	-3.22129
C21orf91	-0.68768	6.16944	-2.61789	0.020113	0.720511	-3.22346
TWF1	-0.77356	7.63863	-2.61768	0.020121	0.720511	-3.22371
CEBPG	-0.54514	7.14235	-2.61709	0.020144	0.720511	-3.22441
HIGD1A	-0.74819	9.35815	-2.61466	0.02024	0.720511	-3.22724
COBL	-0.92965	5.32658	-2.60968	0.020438	0.720511	-3.23305
AI582773	-0.94547	5.82028	-2.60716	0.020539	0.720511	-3.236
CMC2	-0.54987	7.85483	-2.60671	0.020557	0.720511	-3.23652
PAK6	-0.91885	6.70905	-2.60269	0.020719	0.720511	-3.2412
ZBED8	-0.89904	4.68354	-2.59916	0.020863	0.720511	-3.24533
CYP4B1	-2.00926	3.1593	-2.59614	0.020986	0.720511	-3.24885
ZFX	-0.46928	5.00377	-2.59232	0.021143	0.720511	-3.2533
RAB40B	-0.86146	6.04401	-2.59	0.021239	0.720511	-3.25601
ELK2AP	-0.83367	4.78367	-2.58973	0.021251	0.720511	-3.25632
FABP3	-1.11751	4.83421	-2.58629	0.021394	0.720511	-3.26033
PRC1	-0.78962	7.99793	-2.58158	0.021591	0.720511	-3.26583
AL049244	-0.84155	4.38521	-2.58112	0.021611	0.720511	-3.26636
USP1	-0.65369	8.08871	-2.58087	0.021621	0.720511	-3.26665
NCBP1	-0.62949	5.59304	-2.58001	0.021657	0.720511	-3.26765
NUDT1	-1.58528	4.97719	-2.57942	0.021683	0.720511	-3.26835
DCAF10	-0.72915	6.23503	-2.57793	0.021746	0.720511	-3.27008
KRT4	-3.68244	5.53598	-2.57528	0.021858	0.720511	-3.27317
DEGS1	-0.53481	8.21997	-2.57072	0.022053	0.720511	-3.27848
ACTR6	-0.97986	6.85711	-2.56396	0.022346	0.720511	-3.28635
TIPIN	-1.02736	5.93616	-2.5609	0.02248	0.720511	-3.28992
ALDH3A2	-0.60754	7.64469	-2.55882	0.022571	0.720511	-3.29234
CDC6	-0.70713	6.2023	-2.55518	0.022731	0.720511	-3.29658
RAC3	-1.1864	2.84727	-2.54933	0.022992	0.720511	-3.30339
RPUSD2	-0.78035	5.71797	-2.54745	0.023076	0.720511	-3.30557
MREG	-1.09965	7.72987	-2.54456	0.023206	0.720511	-3.30894
CRNN	-2.35392	6.02364	-2.54414	0.023225	0.720511	-3.30943
PRSS2	-1.0801	5.46391	-2.53812	0.023499	0.720511	-3.31643
GINS3	-0.84613	6.03212	-2.53464	0.023658	0.720511	-3.32048
ZNF277	-0.74053	5.74854	-2.53331	0.023719	0.720511	-3.32202
PRDM14	-0.99469	5.83552	-2.52902	0.023918	0.720511	-3.32702
PAGE4	-0.86086	4.16298	-2.52861	0.023937	0.720511	-3.32749
ZZZ3	-0.64171	7.48517	-2.52591	0.024063	0.720511	-3.33063
UHRF1BP1L	-0.77734	4.96105	-2.52567	0.024074	0.720511	-3.3309
RBBP8	-1.05689	8.5039	-2.52473	0.024119	0.720511	-3.332
MYNN	-0.64387	6.34854	-2.5242	0.024143	0.720511	-3.33261
PPM1B	-0.60088	7.37597	-2.52343	0.024179	0.720511	-3.33351
FANCI	-0.98304	6.58435	-2.52277	0.02421	0.720511	-3.33428
OMD	-1.23378	5.49693	-2.52255	0.024221	0.720511	-3.33454
LRIF1	-0.8474	6.38089	-2.5205	0.024317	0.720511	-3.33692
AMD1	-0.60092	7.89352	-2.51753	0.024458	0.720511	-3.34037
PPP1R26	-0.76898	5.77594	-2.51353	0.024649	0.720511	-3.34502
SERPINB2	-2.60132	8.20564	-2.50968	0.024834	0.720511	-3.34949
COX7A2	-0.56627	10.5019	-2.50787	0.024921	0.720511	-3.35158
MORC3	-0.66738	7.04605	-2.50671	0.024977	0.720511	-3.35293
TOPORS	-0.94945	5.81868	-2.50649	0.024988	0.720511	-3.35319
RRM2	-0.87018	8.9023	-2.50318	0.025149	0.720511	-3.35703
KIAA0895	-0.97873	4.11118	-2.50307	0.025154	0.720511	-3.35715
PLA2G3	-1.63104	4.59073	-2.49729	0.025437	0.720511	-3.36387
RAP1GAP2	-1.17956	5.6659	-2.49531	0.025535	0.720511	-3.36616
TOM1L1	-0.94533	6.48779	-2.49524	0.025539	0.720511	-3.36624
FGFR3	-1.69415	7.01281	-2.49404	0.025598	0.720511	-3.36764
KIF11	-0.95587	6.86827	-2.48959	0.02582	0.720511	-3.3728
TMEM14A	-0.81911	8.75438	-2.48774	0.025913	0.720511	-3.37494
ETFA	-0.54005	8.65164	-2.48564	0.026018	0.720511	-3.37738
ATP1B4	-1.08407	3.60298	-2.48563	0.026018	0.720511	-3.37738
ZNF184	-1.25268	4.90339	-2.4815	0.026227	0.720511	-3.38218
SLC12A1	-1.8943	0.891665	-2.48043	0.026282	0.720511	-3.38341
SULT1E1	-1.60966	4.38099	-2.47883	0.026363	0.720511	-3.38527
CDK5RAP2	-0.71679	6.21255	-2.47852	0.026379	0.720511	-3.38563
MYLPF	-3.08196	5.09395	-2.47371	0.026626	0.720511	-3.3912
WASL	-1.0525	5.00486	-2.47313	0.026656	0.720511	-3.39187
COX7B	-0.68697	10.1361	-2.47149	0.02674	0.720511	-3.39377
GOT2	-0.60309	8.77084	-2.46759	0.026943	0.720511	-3.3983
EPCAM	-1.64482	7.12924	-2.46656	0.026996	0.720511	-3.39948
MROH7-TTC4	-0.71923	7.18751	-2.46515	0.02707	0.720511	-3.40112
RBFA	-0.86039	6.15793	-2.46	0.027341	0.720511	-3.40707
GPSM2	-0.77904	7.27593	-2.45995	0.027344	0.720511	-3.40714
KIF15	-0.55094	5.99198	-2.45876	0.027407	0.720511	-3.40851
KLHL41	-3.01508	5.39989	-2.45804	0.027445	0.720511	-3.40935
PCDHGA11	-0.89742	1.11345	-2.45103	0.027819	0.720511	-3.41746
CSNK2A1	-0.57922	7.04014	-2.44857	0.027952	0.720511	-3.42031
TRAF2	-1.22068	4.18694	-2.44495	0.028148	0.720511	-3.42449
ZWINT	-0.78767	8.55847	-2.44293	0.028257	0.720511	-3.42682
DNAJB4	-0.79799	6.19766	-2.4428	0.028264	0.720511	-3.42697
RYR1	-1.22189	6.75715	-2.44189	0.028314	0.720511	-3.42803
USP46	-0.54129	5.26936	-2.44136	0.028343	0.720511	-3.42864
TSPAN13	-0.61134	8.80537	-2.44129	0.028347	0.720511	-3.42872
CDX2	-0.68682	2.22584	-2.44089	0.028369	0.720511	-3.42918
MCUR1	-0.59154	7.69093	-2.44041	0.028395	0.720511	-3.42973
FOXE3	-0.80735	2.59455	-2.43945	0.028448	0.720511	-3.43085
PDCD10	-0.78409	9.8562	-2.43734	0.028564	0.720511	-3.43329
RNF138	-0.56194	8.00094	-2.43719	0.028572	0.720511	-3.43345
AP4M1	-0.99327	3.88219	-2.43644	0.028613	0.720511	-3.43433
SMC2	-0.97261	6.24506	-2.43529	0.028677	0.720511	-3.43565
BMP8B	-0.76137	4.4215	-2.43499	0.028694	0.720511	-3.436
AHDC1	-0.8455	5.49177	-2.43116	0.028906	0.720511	-3.44043
SLC25A10	-0.63199	5.71284	-2.43093	0.028919	0.720511	-3.44069
TAF1A	-0.49273	5.22769	-2.42852	0.029053	0.720511	-3.44347
NKX2-5	-0.91107	3.86214	-2.42632	0.029177	0.720511	-3.44601
ANKRD1	-1.23778	3.83575	-2.4241	0.029302	0.720511	-3.44858
KCTD3	-0.81488	5.95048	-2.42283	0.029374	0.720511	-3.45004
PRSS16	-0.60563	5.27571	-2.42051	0.029505	0.720511	-3.45272
KPNA5	-1.20757	3.14479	-2.41872	0.029607	0.720511	-3.45478
NARS	-0.66701	9.81196	-2.41588	0.02977	0.720511	-3.45806
IL20RA	-1.0142	4.32738	-2.41533	0.029801	0.720511	-3.45869
PLAA	-0.90968	5.83805	-2.41474	0.029835	0.720511	-3.45938
HSF2	-0.60663	5.18489	-2.41018	0.030098	0.720511	-3.46463
NAB1	-0.49187	7.51107	-2.40834	0.030204	0.720511	-3.46675
LRRC1	-0.97442	6.33609	-2.40667	0.030301	0.720511	-3.46867
BRCA1	-0.75427	5.74377	-2.40465	0.03042	0.720511	-3.47101
CENPN	-0.82542	5.84181	-2.40424	0.030444	0.720511	-3.47148
ATP5G1	-0.70302	8.04952	-2.40009	0.030687	0.720511	-3.47625
RFX7	-0.75856	4.7312	-2.39808	0.030806	0.720511	-3.47857
BAG1	-0.65656	7.87107	-2.39736	0.030848	0.720511	-3.4794
PIN1	-1.23567	5.72768	-2.39624	0.030915	0.720511	-3.48069
AK026723	-0.91893	4.47133	-2.39616	0.03092	0.720511	-3.48079
NFE2L2	-0.79245	9.53246	-2.39589	0.030936	0.720511	-3.4811
OVGP1	-0.88302	6.1266	-2.39268	0.031127	0.720511	-3.48479
SAR1B	-0.67667	7.41939	-2.39205	0.031165	0.720511	-3.48551
DNAJB6	-0.65196	7.07113	-2.39139	0.031204	0.720511	-3.48627
TNNI1	-3.2797	3.56068	-2.38898	0.031349	0.720511	-3.48905
UCHL5	-0.56972	6.88226	-2.38767	0.031428	0.720511	-3.49056
AGR2	-2.30079	5.54242	-2.38715	0.031459	0.720511	-3.49115
OARD1	-0.58177	6.19801	-2.386	0.031529	0.720511	-3.49248
NOD2	-1.11803	5.76487	-2.38448	0.031621	0.720511	-3.49422
CBR3	-1.15219	7.62052	-2.38425	0.031635	0.720511	-3.4945
ORC5	-0.5291	6.086	-2.38123	0.031819	0.720511	-3.49797
ODC1	-1.6392	10.4233	-2.3802	0.031882	0.720511	-3.49915
TGM1	-2.46391	6.47289	-2.37544	0.032174	0.722024	-3.50462
XK	-0.65313	5.05929	-2.37542	0.032176	0.722024	-3.50465
PKP4	-0.48334	6.40377	-2.3747	0.03222	0.722024	-3.50547
SOX11	-1.09022	4.26012	-2.37437	0.03224	0.722024	-3.50585
CHMP5	-0.69315	8.49845	-2.37254	0.032354	0.722024	-3.50796
DCTPP1	-0.68938	8.01161	-2.37224	0.032372	0.722024	-3.5083
NLGN4Y	-0.81489	4.72586	-2.37139	0.032425	0.722025	-3.50928
METTL18	-0.58504	6.03763	-2.36375	0.032903	0.727485	-3.51805
SERPINC1	-0.84581	1.91812	-2.35847	0.033237	0.727485	-3.5241
BPY2	-1.27914	1.59823	-2.35381	0.033535	0.727485	-3.52945
HPSE	-0.89691	6.96969	-2.35307	0.033583	0.727485	-3.53031
KRT13	-3.48431	8.87081	-2.35145	0.033686	0.727485	-3.53216
CAMK2A	-1.01604	4.2631	-2.34888	0.033853	0.727485	-3.53511
CLCN2	-1.35766	4.82471	-2.34747	0.033944	0.727485	-3.53672
MAPK6	-0.76413	9.68324	-2.3428	0.034248	0.727485	-3.54207
RPF1	-0.49902	8.62162	-2.34236	0.034277	0.727485	-3.54257
SACS	-0.81323	6.03674	-2.34188	0.034309	0.727485	-3.54313
TIMM22	-1.2773	5.69792	-2.34022	0.034418	0.727485	-3.54504
UEVLD	-0.63232	6.08472	-2.33641	0.034669	0.727485	-3.54939
LSM8	-0.53766	7.73459	-2.3362	0.034683	0.727485	-3.54964
ACTN2	-1.59597	5.36109	-2.33598	0.034697	0.727485	-3.54989
KCNK1	-0.99749	7.62349	-2.33565	0.034719	0.727485	-3.55026
MAFG	-0.67888	6.98617	-2.33545	0.034733	0.727485	-3.55049
BRD7	-0.79205	7.67753	-2.33494	0.034766	0.727485	-3.55108
PBK	-0.75919	6.86662	-2.33393	0.034833	0.727485	-3.55223
UGT2B28	-0.67384	3.44103	-2.33313	0.034887	0.727485	-3.55315
CEP76	-0.96664	4.87851	-2.32839	0.035204	0.727485	-3.55857
HSPB11	-0.54696	7.54726	-2.32428	0.035481	0.727485	-3.56327
UGT2B4	-1.5078	0.622852	-2.32373	0.035518	0.727485	-3.56391
NUSAP1	-0.70205	7.84794	-2.32201	0.035635	0.727485	-3.56587
SPANXB1	-1.49312	3.43335	-2.32079	0.035718	0.727485	-3.56726
CCDC88C	-0.74113	4.64026	-2.32013	0.035763	0.727485	-3.56802
VPS4B	-0.75297	9.02278	-2.31839	0.035882	0.727485	-3.57001
AKTIP	-0.68455	6.87765	-2.3173	0.035956	0.727485	-3.57126
SHFM1	-0.70404	9.21332	-2.3167	0.035998	0.727485	-3.57194
SUSD4	-1.95982	5.18524	-2.31202	0.03632	0.727485	-3.57729
UBAC1	-0.63759	7.71769	-2.31114	0.036381	0.727485	-3.57829
PUS3	-0.7312	5.85569	-2.311	0.03639	0.727485	-3.57845
MED17	-0.53356	7.02834	-2.30922	0.036514	0.727485	-3.58049
DSC3	-1.50007	9.37187	-2.3088	0.036543	0.727485	-3.58096
PACSIN3	-1.49573	5.7235	-2.30847	0.036566	0.727485	-3.58134
AP1AR	-0.59182	5.77595	-2.30357	0.036909	0.727485	-3.58693
OR2J2	-0.90816	2.74044	-2.29972	0.03718	0.727485	-3.59133
RAB33B	-0.59846	5.64321	-2.2978	0.037316	0.727485	-3.59352
ZFP30	-1.47816	4.88047	-2.29769	0.037324	0.727485	-3.59363
AGL	-1.08896	7.69502	-2.29548	0.037481	0.727485	-3.59615
CSTA	-1.55631	11.6131	-2.29209	0.037723	0.727485	-3.60002
EMP2	-0.91055	8.66688	-2.28876	0.037962	0.727485	-3.60381
AL050053	-1.44425	2.68021	-2.28699	0.038091	0.727485	-3.60583
RP2	-0.66056	5.01895	-2.28473	0.038254	0.727485	-3.6084
MAPK13	-0.82694	7.46937	-2.28122	0.03851	0.727485	-3.6124
TRAIP	-0.83081	4.26885	-2.2804	0.03857	0.727485	-3.61333
ECHDC3	-1.15133	6.97187	-2.28029	0.038579	0.727485	-3.61346
CADM4	-0.64608	2.68834	-2.27884	0.038685	0.727485	-3.61511
TMEM106B	-0.61427	6.9734	-2.27385	0.039053	0.727485	-3.62079
HDAC2	-0.69011	8.50016	-2.27384	0.039053	0.727485	-3.62079
FAM45A	-0.50772	8.44781	-2.27117	0.039252	0.727485	-3.62383
TUBBP5	-1.13515	5.35476	-2.2706	0.039294	0.727485	-3.62448
SKA1	-0.84318	4.25276	-2.26867	0.039438	0.727485	-3.62667
HMGCS1	-0.94296	7.08136	-2.26864	0.03944	0.727485	-3.6267
RBL1	-0.6347	4.78511	-2.26764	0.039515	0.727485	-3.62784
FMR1	-0.50724	7.98097	-2.26589	0.039646	0.727485	-3.62982
TXN	-0.7332	9.99917	-2.26454	0.039748	0.727485	-3.63136
HRAS	-0.82796	8.06523	-2.26412	0.039779	0.727485	-3.63184
DKFZP564C152	-0.60163	6.08543	-2.26264	0.039891	0.727485	-3.63352
EIF4E	-0.63699	7.63754	-2.26128	0.039994	0.727485	-3.63506
FGFR2	-1.02203	4.99665	-2.26121	0.04	0.727485	-3.63515
GRIP1	-0.70953	1.20608	-2.26074	0.040035	0.727485	-3.63568
COX11	-0.48836	6.50684	-2.25913	0.040158	0.727485	-3.63751
SPRR3	-2.97422	9.48309	-2.25846	0.040208	0.727485	-3.63827
CAAP1	-0.89029	6.79483	-2.25843	0.040211	0.727485	-3.6383
MSH2	-0.62888	6.88563	-2.2584	0.040213	0.727485	-3.63833
SQRDL	-0.60345	9.48209	-2.25641	0.040365	0.727485	-3.64059
ZNF574	-0.97262	3.12202	-2.25444	0.040515	0.727485	-3.64283
TNNC1	-4.09793	3.46922	-2.24945	0.0409	0.727485	-3.64849
PHLDA2	-0.93943	7.45951	-2.24848	0.040975	0.727485	-3.64959
TEF	-0.89158	3.07574	-2.24744	0.041056	0.727485	-3.65076
HSPA4L	-1.12498	6.34231	-2.24719	0.041075	0.727485	-3.65105
TCEAL2	-1.61646	3.30707	-2.24546	0.04121	0.727485	-3.65301
SMAD6	-0.68792	3.93877	-2.24516	0.041233	0.727485	-3.65335
AW969803	-1.18099	3.76826	-2.24254	0.041438	0.727485	-3.65631
C10orf88	-0.56428	5.8869	-2.24024	0.041618	0.727485	-3.65892
KIF18A	-0.96519	4.97543	-2.2402	0.041621	0.727485	-3.65896
DONSON	-0.67804	6.77134	-2.23909	0.041708	0.727485	-3.66022
GNLY	-1.18953	6.75539	-2.23903	0.041713	0.727485	-3.66029
MKKS	-0.57722	6.99563	-2.23899	0.041717	0.727485	-3.66034
NUCB2	-0.6903	7.15619	-2.23893	0.041721	0.727485	-3.6604
MYBPH	-2.24175	4.0882	-2.23652	0.041912	0.727485	-3.66313
SPIN2B	-0.71122	5.53908	-2.23521	0.042015	0.727485	-3.66461
MAGEB4	-1.08656	3.01714	-2.2342	0.042096	0.727485	-3.66576
MSMO1	-0.92061	8.21172	-2.23029	0.042407	0.727485	-3.67017
UBA3	-0.57007	7.92442	-2.22815	0.042579	0.727485	-3.6726
BLZF1	-0.89136	4.25691	-2.22787	0.042601	0.727485	-3.67291
LOC51145	-0.8858	4.26251	-2.22726	0.042651	0.727485	-3.67361
PRIM1	-0.73434	6.66638	-2.2262	0.042735	0.727485	-3.6748
IPPK	-0.8717	7.25296	-2.22603	0.04275	0.727485	-3.675
CKS2	-0.70901	8.72204	-2.22583	0.042766	0.727485	-3.67522
CTPS1	-0.53169	7.76209	-2.22489	0.042842	0.727485	-3.67628
PAFAH1B3	-1.53826	5.54465	-2.22482	0.042847	0.727485	-3.67637
WSB2	-0.5579	9.06102	-2.22403	0.042911	0.727485	-3.67726
MRPL42	-0.65083	8.09053	-2.22395	0.042917	0.727485	-3.67734
IGFBP2	-1.37526	8.24959	-2.22244	0.04304	0.727485	-3.67906
B4GALT4	-1.03742	6.3602	-2.22229	0.043052	0.727485	-3.67922
CDC37L1	-0.52505	6.65763	-2.22075	0.043177	0.727485	-3.68095
PTK6	-1.64327	5.46889	-2.21917	0.043306	0.727485	-3.68275
AKR1B10	-2.26339	8.18444	-2.21907	0.043314	0.727485	-3.68285
ZNF302	-0.74884	6.01172	-2.21848	0.043362	0.727485	-3.68353
CAPZA2	-0.46197	8.27713	-2.21802	0.0434	0.727485	-3.68404
EFCAB1	-1.12009	3.96105	-2.21758	0.043436	0.727485	-3.68454
CCNE2	-0.71997	5.97036	-2.21639	0.043534	0.727485	-3.68589
TNNI2	-3.3028	4.22742	-2.21349	0.043772	0.727485	-3.68915
TLE1	-0.67586	6.76091	-2.21346	0.043774	0.727485	-3.68919
IFT81	-1.21582	4.90411	-2.21209	0.043887	0.727485	-3.69073
DPM3	-0.78449	6.46374	-2.21063	0.044008	0.727485	-3.69238
RBP3	-1.5409	3.06149	-2.21052	0.044017	0.727485	-3.6925
CACNA2D3	-1.47159	4.40775	-2.20967	0.044088	0.727485	-3.69347
KLHL21	-1.1886	7.00586	-2.20753	0.044266	0.727485	-3.69588
PGBD5	-1.23675	6.20635	-2.20432	0.044534	0.728379	-3.69949
MYL2	-2.31806	6.5929	-2.2032	0.044628	0.728379	-3.70076
BRWD1	-0.69446	4.66113	-2.20219	0.044712	0.728379	-3.70189
DYNLL1	-0.56608	11.0409	-2.19798	0.045068	0.728379	-3.70663
CSTF2	-0.47383	7.02342	-2.19246	0.045538	0.732013	-3.71285
LOC101928274	-0.66197	5.24119	-2.19217	0.045562	0.732013	-3.71317
PLCE1	-0.68395	3.78775	-2.19151	0.045619	0.732013	-3.71392
STIL	-0.61729	6.61068	-2.19109	0.045655	0.732013	-3.71439
ATP5SL	-0.46641	7.25337	-2.18871	0.04586	0.732013	-3.71707
RCN2	-0.47293	8.29825	-2.18841	0.045885	0.732013	-3.7174
STXBP3	-0.70333	7.22205	-2.18781	0.045937	0.732013	-3.71808
APTX	-0.66072	7.37298	-2.18563	0.046126	0.732013	-3.72053
DIO2	-0.77908	6.51087	-2.18472	0.046205	0.732013	-3.72156
ECM1	-0.9826	8.91409	-2.18412	0.046256	0.732013	-3.72223
KIAA0368	-0.50101	7.13356	-2.18317	0.046339	0.732013	-3.72329
RAB11A	-0.6336	9.51775	-2.18229	0.046416	0.732013	-3.72429
KRBOX4	-1.09267	4.65401	-2.18141	0.046492	0.732013	-3.72527
CHAF1B	-1.62646	3.91902	-2.18135	0.046498	0.732013	-3.72534
RASIP1	-1.01502	6.99236	-2.17973	0.046639	0.732592	-3.72716
NDUFAB1	-0.45582	10.08	-2.1762	0.046948	0.735756	-3.73112
HSPA14	-0.716	7.1484	-2.17192	0.047326	0.73744	-3.73592
ASIP	-1.29355	4.29939	-2.17132	0.04738	0.73744	-3.7366
MYL1	-3.16006	6.47642	-2.16851	0.047629	0.738964	-3.73974
HTN3	-1.07705	1.50719	-2.16779	0.047694	0.738964	-3.74056
ARHGEF12	-0.47489	7.01903	-2.1661	0.047845	0.739567	-3.74244
KATNBL1	-0.55507	6.40984	-2.16554	0.047896	0.739567	-3.74308
MYOZ2	-2.54117	2.63721	-2.16135	0.048272	0.741357	-3.74777
STYK1	-0.78099	4.87187	-2.1605	0.048349	0.741357	-3.74872
CLDN7	-1.46723	6.92627	-2.16042	0.048356	0.741357	-3.74881
MYH2	-2.85448	6.39243	-2.15984	0.048409	0.741357	-3.74946
GPR37	-1.41993	0.556539	-2.15706	0.048661	0.741357	-3.75257
NDC80	-0.88196	5.85572	-2.1569	0.048676	0.741357	-3.75276
BUD31	-0.51177	7.1962	-2.15644	0.048718	0.741357	-3.75327
TRIM16	-0.66271	7.91771	-2.15489	0.048859	0.74268	-3.755
GYPE	-1.2461	1.7073	-2.15298	0.049034	0.744504	-3.75714
DXO	-0.81852	5.5929	-2.14846	0.04945	0.7475	-3.7622
LAMTOR3	-0.51569	7.98147	-2.14741	0.049547	0.748138	-3.76337
COQ2	-0.45163	6.97098	-2.14487	0.049783	0.749284	-3.76621
F12	-0.7908	5.73616	-2.14481	0.049788	0.749284	-3.76627
WTH3DI	-0.47878	8.06097	-2.14299	0.049958	0.749411	-3.76831
