# Supplementary material for: Systematic analysis of genes involved in oral cancer metastasis to lymph nodes
Source: Cell Mol Biol Lett. 2018 Nov 15;23:53. doi: 10.1186/s11658-018-0120-2 (PMC6237046; doi:10.1186/s11658-018-0120-2)
Supplement: Supplementary file 6 — Table S6. Upregulated DEGs of GSE2280 Associated Study. (XLSX 39 kb) [file 11658_2018_120_MOESM6_ESM.xlsx]

## Sheet: Sheet1
Table 6. Up Regulated DEGs of GSE2280 Associated Study
Gene	Log FC	Average Expression	t	P-Value	Adjusted P-Value	B
C7	4.86304	4.81384	6.56616	1.19e-05	0.162337	0.539755
LOC102725213	2.24308	2.81713	5.6792	5.45e-05	0.257209	-0.09386
CCDC102B	2.87017	3.38882	5.25666	0.000117	0.319222	-0.44023
APOC4-APOC2	1.16909	5.66228	4.99033	0.000191	0.435643	-0.67417
MMP13	3.54353	7.81455	4.14802	0.000963	0.690126	-1.49394
APOE	1.64951	8.03402	4.14788	0.000964	0.690126	-1.49408
SERPINA3	1.88608	7.82762	4.13715	0.000984	0.690126	-1.50529
BHLHE40	1.13531	8.95507	4.10347	0.001051	0.690126	-1.54056
NRIP2	1.15404	4.42511	4.04773	0.001173	0.696921	-1.59932
MS4A1	2.02914	6.0703	3.95229	0.001416	0.696921	-1.70102
SERPINE1	2.05638	8.59113	3.89677	0.001581	0.696921	-1.76079
SKAP1	0.794033	7.18722	3.89551	0.001584	0.696921	-1.76216
CD28	0.826981	4.89438	3.8465	0.001746	0.696921	-1.8153
NPY1R	2.50275	3.15819	3.82367	0.001827	0.696921	-1.84018
ACTA2	1.48662	9.01902	3.74457	0.002138	0.696921	-1.92689
GALNT2	1.13746	8.04944	3.73712	0.00217	0.696921	-1.9351
AB051446	1.00345	5.26682	3.69786	0.002346	0.696921	-1.97848
AF117899	0.88204	1.18635	3.67967	0.002433	0.696921	-1.99865
IER3	1.39785	10.0739	3.66936	0.002483	0.696921	-2.0101
PTCH2	0.825159	3.656	3.66445	0.002508	0.696921	-2.01556
CCDC106	0.717329	1.5208	3.64219	0.002621	0.696921	-2.04033
FGF14	1.24906	1.51988	3.61662	0.002759	0.696921	-2.06887
KIAA0922	0.796929	7.26411	3.61411	0.002772	0.696921	-2.07168
TNS3	1.27558	8.49056	3.59886	0.002858	0.696921	-2.08874
CUBN	1.34669	4.26346	3.58524	0.002937	0.696921	-2.104
INPP5D	0.881807	6.86568	3.5711	0.003021	0.696921	-2.11987
JUN	0.856179	8.07444	3.50431	0.003452	0.696921	-2.19512
SPP1	2.91985	9.21041	3.49907	0.003488	0.696921	-2.20105
ENC1	1.20495	7.00308	3.49829	0.003494	0.696921	-2.20193
DGCR11	1.21159	4.44231	3.48034	0.003621	0.696921	-2.22226
ZNF331	1.11926	7.30207	3.47256	0.003678	0.696921	-2.23107
PVRIG	0.849033	6.25928	3.4693	0.003702	0.696921	-2.23477
W86781	0.682507	6.07644	3.45307	0.003824	0.696921	-2.25319
LAPTM5	0.981872	9.89749	3.44081	0.003919	0.696921	-2.26713
LIPA	0.876869	9.48095	3.43975	0.003927	0.696921	-2.26833
AV764378	0.999192	6.40084	3.43792	0.003942	0.696921	-2.27041
CHST11	1.42246	6.56494	3.42385	0.004054	0.696921	-2.28642
Z22957	1.69432	2.8788	3.41286	0.004144	0.696921	-2.29895
LOC100505585	0.654239	7.40252	3.38379	0.004392	0.696921	-2.33211
SLC2A14	1.54663	6.85456	3.38132	0.004414	0.696921	-2.33494
CD19	1.23813	6.00485	3.37479	0.004472	0.696921	-2.34241
CD37	1.79663	6.38337	3.37038	0.004511	0.696921	-2.34745
BASP1	0.998567	10.132	3.35748	0.004629	0.696921	-2.36221
SDS	0.935341	6.61541	3.35595	0.004644	0.696921	-2.36396
PLCB2	1.04786	4.38308	3.33716	0.004821	0.696921	-2.3855
CD53	0.940578	9.55629	3.28556	0.005345	0.696921	-2.44479
EVL	1.0044	7.47725	3.28009	0.005404	0.696921	-2.45109
DLC1	1.11613	6.03775	3.27835	0.005423	0.696921	-2.45309
EGR1	1.05879	8.5005	3.2562	0.005669	0.696921	-2.47863
HOXC6	0.928141	6.72912	3.24881	0.005753	0.696921	-2.48715
CETP	1.00615	2.09867	3.23679	0.005893	0.696921	-2.50103
ITGB2	1.05348	8.45797	3.22242	0.006065	0.696921	-2.51763
INSL5	1.55712	3.60736	3.21112	0.006203	0.696921	-2.5307
FAM30A	0.911003	5.26681	3.20919	0.006227	0.696921	-2.53294
COL4A4	1.20011	1.49505	3.2063	0.006263	0.696921	-2.53629
SMYD3	0.950496	7.39183	3.19785	0.00637	0.696921	-2.54607
AU147889	0.679691	4.50504	3.19533	0.006402	0.696921	-2.54897
RGS16	1.07544	6.3518	3.19328	0.006428	0.696921	-2.55135
MAP3K3	0.862924	6.61878	3.16986	0.006736	0.697039	-2.5785
MYO1F	0.74708	7.05969	3.16272	0.006833	0.697039	-2.58677
LPL	1.20775	6.46059	3.1353	0.007218	0.700472	-2.61861
IL2	0.964156	2.25472	3.11657	0.007493	0.7076	-2.64038
CTSA	0.861644	8.61745	3.10358	0.007689	0.7076	-2.65548
AU146983	1.09069	4.97612	3.09381	0.007841	0.7076	-2.66686
LY86	0.939762	7.53589	3.09338	0.007848	0.7076	-2.66736
FCMR	1.21707	6.67387	3.08098	0.008044	0.708512	-2.6818
GPR143	0.936133	2.31118	3.07849	0.008084	0.708512	-2.6847
GADD45B	1.20951	7.10452	3.07416	0.008154	0.708512	-2.68974
CYSLTR1	0.823895	3.79143	3.06239	0.008348	0.709725	-2.70346
FADS3	1.15653	6.49526	3.05559	0.008462	0.711349	-2.71139
SKIV2L	0.596066	7.72148	3.04746	0.0086	0.711349	-2.72087
LOC101927562	0.748432	5.39698	3.04623	0.008621	0.711349	-2.7223
FAAP100	0.612042	6.56677	3.04226	0.00869	0.711349	-2.72693
FOXC1	0.662276	6.06836	3.02077	0.00907	0.711349	-2.75201
ITGAM	0.742671	6.3521	3.01992	0.009085	0.711349	-2.75301
AF116659	1.46521	4.45219	3.00268	0.009403	0.712781	-2.77313
DENND1C	0.715698	6.41135	2.99298	0.009586	0.715024	-2.78447
GRIN2C	1.32876	3.02842	2.97692	0.009897	0.720511	-2.80324
IL9R	0.619099	5.16594	2.96054	0.010225	0.720511	-2.82239
SOCS3	0.98953	5.49266	2.95498	0.010339	0.720511	-2.82889
LBH	0.83891	7.67051	2.95134	0.010414	0.720511	-2.83315
MIR3190	0.598687	6.09738	2.94904	0.010462	0.720511	-2.83584
UNC5C	1.6455	3.2906	2.94851	0.010473	0.720511	-2.83646
RNASET2	0.789058	8.63176	2.94823	0.010478	0.720511	-2.83679
GFPT2	1.19475	6.92399	2.94682	0.010508	0.720511	-2.83844
TRPV2	0.670403	6.44888	2.93534	0.01075	0.720511	-2.85187
LCP1	1.09842	8.06068	2.93298	0.010801	0.720511	-2.85464
LAIR1	0.833694	6.79469	2.93287	0.010803	0.720511	-2.85476
SP140	1.48237	4.67437	2.93058	0.010853	0.720511	-2.85744
CD72	2.15487	3.38552	2.91246	0.01125	0.720511	-2.87865
CYP1B1	1.49421	6.50941	2.9007	0.011516	0.720511	-2.89242
PI4KAP1	0.671708	8.2391	2.89394	0.011672	0.720511	-2.90034
PLCG2	0.529946	7.1723	2.87479	0.012123	0.720511	-2.92276
HDLBP	0.628758	8.05427	2.86051	0.012471	0.720511	-2.93949
FCRL2	1.34557	4.57041	2.85701	0.012558	0.720511	-2.94359
KCNV1	1.4401	3.02142	2.8558	0.012588	0.720511	-2.945
SYNPO	0.967526	7.53079	2.85392	0.012635	0.720511	-2.94721
SH2B3	0.739408	7.35328	2.85047	0.012722	0.720511	-2.95125
FOS	1.72436	9.32701	2.84252	0.012924	0.720511	-2.96056
SLC5A2	1.01704	4.99441	2.83851	0.013027	0.720511	-2.96526
INSR	0.662352	5.65374	2.83022	0.013242	0.720511	-2.97497
GRIN2D	1.304	2.45613	2.82598	0.013354	0.720511	-2.97994
AKAP13	0.551799	6.79997	2.81732	0.013585	0.720511	-2.99009
TGFBI	1.21591	11.4109	2.80508	0.013918	0.720511	-3.00443
NFE2	1.58002	2.67571	2.80396	0.013948	0.720511	-3.00574
CABIN1	0.601083	7.29795	2.80358	0.013959	0.720511	-3.00619
FIG4	0.585095	6.70465	2.79805	0.014112	0.720511	-3.01266
ITGAL	1.28605	5.72599	2.79057	0.014322	0.720511	-3.02143
ZNF440	0.687107	4.38829	2.79016	0.014334	0.720511	-3.0219
FSTL3	0.875751	6.98052	2.79011	0.014335	0.720511	-3.02197
ZRSR2	0.497959	6.95757	2.78784	0.0144	0.720511	-3.02463
NIPAL2	1.22718	5.70653	2.78593	0.014454	0.720511	-3.02686
NCKAP1L	0.851397	6.61148	2.78491	0.014483	0.720511	-3.02805
KCNK12	1.24998	1.3585	2.77491	0.014772	0.720511	-3.03977
SLC12A8	0.820439	6.37816	2.7669	0.015008	0.720511	-3.04916
SLC2A3	1.44375	6.94482	2.76658	0.015017	0.720511	-3.04953
IQCA1	1.40238	5.22446	2.7655	0.015049	0.720511	-3.0508
HOXC8	1.53143	3.68075	2.76333	0.015114	0.720511	-3.05333
FARP2	0.632578	5.75514	2.76146	0.01517	0.720511	-3.05553
CACNA1I	0.569673	5.28418	2.75651	0.015319	0.720511	-3.06133
SMAD7	0.722518	7.2841	2.75593	0.015336	0.720511	-3.062
LOC101927705	0.748676	8.696	2.74996	0.015517	0.720511	-3.06899
CTSB	0.614662	10.5	2.74951	0.015531	0.720511	-3.06953
RAC2	0.817427	8.40844	2.74794	0.015579	0.720511	-3.07136
STK19	0.473639	7.31909	2.747	0.015608	0.720511	-3.07247
SPOCK2	0.667191	7.03438	2.74667	0.015618	0.720511	-3.07285
BLK	0.9649	4.42407	2.74551	0.015654	0.720511	-3.0742
EFNB2	0.851295	7.94714	2.73744	0.015905	0.720511	-3.08366
ZNF76	0.732026	3.10113	2.73523	0.015975	0.720511	-3.08625
NRDE2	1.08276	2.69842	2.73194	0.016078	0.720511	-3.0901
CLCF1	0.890559	5.98912	2.72871	0.016181	0.720511	-3.09388
MSR1	0.762481	4.81851	2.7239	0.016335	0.720511	-3.09951
PAX5	0.709378	5.59843	2.72046	0.016446	0.720511	-3.10354
ATP13A1	0.711049	7.54532	2.71892	0.016496	0.720511	-3.10534
CLEC4M	0.843158	4.0983	2.7092	0.016814	0.720511	-3.11672
XDH	0.67159	6.89366	2.70105	0.017086	0.720511	-3.12626
FBXL6	0.704307	6.37986	2.69767	0.0172	0.720511	-3.13021
PTPN6	0.751978	7.5933	2.68985	0.017466	0.720511	-3.13936
NFKBIE	0.489016	6.57538	2.6873	0.017554	0.720511	-3.14234
LRP5L	1.26631	4.59514	2.68136	0.01776	0.720511	-3.14929
USP36	0.77922	5.64203	2.67598	0.017949	0.720511	-3.15559
PXDC1	0.797483	7.8158	2.67527	0.017974	0.720511	-3.15642
RIN3	0.554456	5.54445	2.67517	0.017977	0.720511	-3.15654
RHOB	0.808884	9.64566	2.67483	0.017989	0.720511	-3.15693
ABCG1	0.629948	6.61959	2.67464	0.017996	0.720511	-3.15716
MAPK8IP1	1.28666	3.54147	2.67106	0.018123	0.720511	-3.16135
CHL1	2.0622	4.18173	2.66902	0.018196	0.720511	-3.16373
ENPP2	1.13459	7.55626	2.66799	0.018232	0.720511	-3.16493
ADCY8	1.3681	3.68175	2.66562	0.018317	0.720511	-3.1677
ACKR3	0.974686	8.52943	2.65647	0.018649	0.720511	-3.1784
NR1H3	0.878512	6.60519	2.65438	0.018726	0.720511	-3.18084
HIST1H4E	0.532987	5.24765	2.64112	0.019219	0.720511	-3.19634
LYRM9	0.618558	6.03698	2.6368	0.019382	0.720511	-3.20139
ADAM19	0.787617	6.50685	2.63631	0.019401	0.720511	-3.20196
CPE	1.10013	7.09526	2.62539	0.01982	0.720511	-3.21472
CD48	1.03581	8.08434	2.62506	0.019833	0.720511	-3.2151
DDIT4	1.42554	9.88055	2.62263	0.019927	0.720511	-3.21793
EGR2	1.34066	6.71654	2.62032	0.020017	0.720511	-3.22063
GPR18	1.63228	3.96133	2.618	0.020109	0.720511	-3.22334
TCL1A	0.63374	6.34742	2.6171	0.020144	0.720511	-3.22439
INHBB	0.952406	6.11196	2.61593	0.02019	0.720511	-3.22576
SLIT2	0.964582	6.26442	2.6155	0.020207	0.720511	-3.22626
CCDC30	1.05453	4.49237	2.61271	0.020318	0.720511	-3.22952
AU146391	0.726811	6.49085	2.60292	0.02071	0.720511	-3.24094
CIDEC	0.912459	5.9326	2.60289	0.020711	0.720511	-3.24098
STAG3	0.538551	5.50711	2.60145	0.02077	0.720511	-3.24265
FADD	1.69807	8.08538	2.60058	0.020805	0.720511	-3.24367
TPP1	0.615807	8.05822	2.60054	0.020807	0.720511	-3.24372
NEFM	2.39077	4.97623	2.5993	0.020857	0.720511	-3.24516
PLPP1	1.2035	8.02473	2.59887	0.020875	0.720511	-3.24567
ZDHHC8P1	1.27176	3.82768	2.59414	0.021068	0.720511	-3.25118
MS4A5	1.4403	2.67876	2.59414	0.021068	0.720511	-3.25118
RASGRF1	0.634201	4.02502	2.59078	0.021207	0.720511	-3.2551
DAPK1	0.575104	6.57866	2.58734	0.02135	0.720511	-3.25911
ACSM2B	1.0408	5.0556	2.58601	0.021405	0.720511	-3.26066
TCF7	0.663458	7.44499	2.58534	0.021433	0.720511	-3.26144
LTB	1.11756	6.24681	2.57913	0.021695	0.720511	-3.26868
ASCL3	0.963973	4.76815	2.57402	0.021912	0.720511	-3.27464
F2	0.878825	2.94828	2.57311	0.021951	0.720511	-3.2757
FAT1	1.10536	8.99063	2.57148	0.022021	0.720511	-3.2776
F5	0.597426	5.84952	2.57135	0.022026	0.720511	-3.27774
GPR31	0.514863	1.74284	2.57078	0.022051	0.720511	-3.27841
SAP25	0.645003	6.58949	2.56693	0.022217	0.720511	-3.2829
SYTL2	1.26798	4.5642	2.5663	0.022244	0.720511	-3.28363
CEACAM21	0.975081	4.63105	2.56435	0.022329	0.720511	-3.2859
PRKCB	1.00593	6.13235	2.55576	0.022706	0.720511	-3.2959
NOD1	0.528951	7.38705	2.55505	0.022737	0.720511	-3.29673
SERPINB7	1.77027	5.42469	2.55396	0.022785	0.720511	-3.298
MMP23A	1.90587	2.69215	2.55224	0.022862	0.720511	-3.3
BHMT	1.04281	5.45202	2.55124	0.022906	0.720511	-3.30117
C4BPA	1.30016	5.34185	2.55032	0.022948	0.720511	-3.30224
GNA14	0.738538	5.7085	2.54811	0.023046	0.720511	-3.30481
MUC8	0.875889	4.17631	2.54085	0.023374	0.720511	-3.31325
TGM2	0.918599	6.79152	2.53966	0.023428	0.720511	-3.31464
TRIM26	0.483511	7.66674	2.53918	0.02345	0.720511	-3.31519
FAM193B	0.722183	8.00564	2.537	0.02355	0.720511	-3.31773
LIF	2.01762	5.16003	2.53501	0.023641	0.720511	-3.32005
RHO	1.18145	3.76596	2.53471	0.023655	0.720511	-3.3204
ZNF639	1.60868	3.69706	2.53315	0.023727	0.720511	-3.32221
AF010144	0.993399	5.81823	2.52905	0.023917	0.720511	-3.32697
TRPM1	0.927422	2.9632	2.52792	0.023969	0.720511	-3.32829
ANGPTL4	1.0952	6.29955	2.52648	0.024036	0.720511	-3.32997
BTK	0.851388	5.51717	2.5253	0.024092	0.720511	-3.33134
AL049242	0.706864	4.81292	2.5231	0.024195	0.720511	-3.33389
PSTPIP1	0.494057	6.12615	2.5215	0.02427	0.720511	-3.33576
CNN2	0.477473	8.29571	2.52002	0.02434	0.720511	-3.33748
FAM65B	0.763255	5.60447	2.51891	0.024393	0.720511	-3.33877
KRT81	2.05264	2.98616	2.51887	0.024395	0.720511	-3.33881
CYBB	0.494711	5.91948	2.51845	0.024414	0.720511	-3.3393
SFTPC	0.803765	4.67458	2.51784	0.024443	0.720511	-3.34
AK022065	0.926646	4.11111	2.51422	0.024616	0.720511	-3.34421
ZFP36	1.12284	9.79006	2.5141	0.024621	0.720511	-3.34434
TBC1D5	0.520299	6.91263	2.51367	0.024642	0.720511	-3.34485
SLC38A10	0.596841	7.89272	2.50972	0.024831	0.720511	-3.34943
FLNA	0.901904	9.64958	2.50294	0.02516	0.720511	-3.35731
AK026469	1.23697	3.74825	2.50168	0.025222	0.720511	-3.35878
SH3D21	0.80438	5.10733	2.49814	0.025396	0.720511	-3.36288
MIR6883	0.716983	7.24049	2.49649	0.025477	0.720511	-3.36479
NOL4	1.05189	3.79137	2.49592	0.025505	0.720511	-3.36546
IL17RA	0.565452	7.36524	2.49274	0.025663	0.720511	-3.36915
CCL19	1.72999	8.41042	2.4886	0.025869	0.720511	-3.37394
CR2	2.26404	3.76815	2.48077	0.026264	0.720511	-3.38302
PTPRN	0.573279	5.55019	2.48035	0.026286	0.720511	-3.38351
ZNF536	0.750513	5.59437	2.47964	0.026322	0.720511	-3.38433
CTC1	0.939168	5.64336	2.47903	0.026354	0.720511	-3.38505
HLA-DRB6	0.700583	7.46818	2.47678	0.026468	0.720511	-3.38765
UBASH3A	1.62457	2.89544	2.4745	0.026585	0.720511	-3.39028
ASAP1-IT1	0.726635	5.63701	2.47423	0.026599	0.720511	-3.3906
AU148274	1.36236	3.89714	2.4733	0.026647	0.720511	-3.39168
C1QA	0.966826	8.79691	2.47173	0.026728	0.720511	-3.3935
ZCCHC11	0.485789	6.68289	2.46914	0.026862	0.720511	-3.3965
HPSE2	1.1254	1.98497	2.46903	0.026868	0.720511	-3.39662
CD83	0.576061	7.31219	2.46311	0.027178	0.720511	-3.40349
MYO15B	0.475893	6.67199	2.46209	0.027231	0.720511	-3.40466
BANK1	1.73399	4.27534	2.46057	0.027311	0.720511	-3.40642
KLHL3	0.861867	6.39844	2.45802	0.027446	0.720511	-3.40937
SLC7A7	0.60335	7.85329	2.45638	0.027533	0.720511	-3.41127
ACAN	0.590062	6.14956	2.44977	0.027887	0.720511	-3.41892
EDDM3A	0.462909	3.80099	2.44809	0.027978	0.720511	-3.42086
FAM46A	0.846036	8.17002	2.44685	0.028044	0.720511	-3.42229
CD6	0.587913	6.06056	2.4468	0.028047	0.720511	-3.42235
GRN	0.659424	9.68273	2.44669	0.028053	0.720511	-3.42247
LHFPL2	0.58223	8.18316	2.44634	0.028072	0.720511	-3.42288
DPY19L1P1	1.20805	2.77924	2.4436	0.028221	0.720511	-3.42604
CD3E	0.61203	7.05289	2.44288	0.02826	0.720511	-3.42688
NDST2	0.643917	6.7033	2.44066	0.028381	0.720511	-3.42944
THBS3	0.87797	6.34186	2.4393	0.028456	0.720511	-3.43102
HEXA	0.584732	7.17572	2.43501	0.028692	0.720511	-3.43597
SDF4	0.526164	8.09199	2.43046	0.028945	0.720511	-3.44123
GAA	0.534634	7.88877	2.43036	0.028951	0.720511	-3.44135
SYT11	0.53097	5.55632	2.42929	0.02901	0.720511	-3.44258
IRF8	1.01609	7.77385	2.42813	0.029076	0.720511	-3.44393
FOXD4L1	1.13679	1.95618	2.42766	0.029102	0.720511	-3.44447
PCDHB11	1.00456	1.96561	2.42347	0.029338	0.720511	-3.4493
MAGEA4	1.88728	6.16169	2.42259	0.029387	0.720511	-3.45032
LOC100507424	0.605102	5.75514	2.42152	0.029448	0.720511	-3.45155
ETS1	0.555323	5.45974	2.42136	0.029457	0.720511	-3.45173
GNAI2	0.679073	7.40972	2.4212	0.029466	0.720511	-3.45192
CD79B	1.89564	4.17924	2.4209	0.029483	0.720511	-3.45227
HMX1	1.07729	4.61228	2.42067	0.029496	0.720511	-3.45253
CCND1	1.23893	7.58888	2.41705	0.029703	0.720511	-3.45671
FAM49A	0.48799	6.19292	2.41065	0.03007	0.720511	-3.46408
LOC102724250	0.718897	7.41477	2.40752	0.030252	0.720511	-3.4677
ALDH3B1	0.609867	5.92164	2.40675	0.030297	0.720511	-3.46859
EGR3	1.16244	6.52179	2.4045	0.030428	0.720511	-3.47117
LILRA6	0.740449	5.96718	2.40256	0.030542	0.720511	-3.47341
CALCOCO1	0.458874	8.06525	2.39793	0.030815	0.720511	-3.47874
IGHMBP2	0.50852	7.17137	2.39455	0.031015	0.720511	-3.48263
APOC1	1.17522	7.92036	2.39063	0.03125	0.720511	-3.48715
AK025064	0.63879	6.80686	2.38847	0.03138	0.720511	-3.48964
MOGS	0.624946	6.93221	2.3883	0.03139	0.720511	-3.48983
TNFSF11	0.851898	4.07906	2.38771	0.031426	0.720511	-3.49051
PASK	0.643451	5.89467	2.38644	0.031503	0.720511	-3.49198
SULT4A1	0.601671	5.18472	2.38501	0.031589	0.720511	-3.49362
AU145394	1.2117	5.03573	2.38449	0.031621	0.720511	-3.49422
ARHGAP25	0.830938	6.24584	2.38425	0.031635	0.720511	-3.4945
TENM3	1.2545	5.40528	2.38244	0.031745	0.720511	-3.49658
MIR7110	0.571367	7.97563	2.38216	0.031762	0.720511	-3.49689
KIF25	0.881402	3.20733	2.38105	0.03183	0.720511	-3.49817
KIF21B	1.35922	3.43608	2.38098	0.031834	0.720511	-3.49825
ITGA5	1.13003	8.30737	2.38085	0.031842	0.720511	-3.49841
PCDHGA1	0.585866	9.00844	2.37749	0.032048	0.722024	-3.50227
KAZALD1	0.719101	4.50575	2.37231	0.032368	0.722024	-3.50822
PSG2	1.11288	3.65489	2.36992	0.032516	0.722878	-3.51096
ADGRG2	1.2162	4.50569	2.36436	0.032864	0.727485	-3.51734
LY9	1.19812	4.2535	2.362	0.033013	0.727485	-3.52005
OXTR	0.568336	5.44181	2.36059	0.033102	0.727485	-3.52167
C1orf68	0.745707	3.82731	2.35618	0.033383	0.727485	-3.52674
TIPARP	0.735465	8.40159	2.35408	0.033517	0.727485	-3.52914
DPEP2	1.51233	2.12443	2.35195	0.033655	0.727485	-3.53159
NDOR1	1.0194	3.7235	2.35116	0.033705	0.727485	-3.5325
CSPP1	0.685914	5.52543	2.34583	0.034051	0.727485	-3.53861
KCNJ8	0.983877	6.15619	2.34573	0.034057	0.727485	-3.53872
CCR7	1.34927	6.46472	2.34489	0.034112	0.727485	-3.53968
ADCYAP1R1	1.20962	3.70424	2.34374	0.034187	0.727485	-3.541
TREML2	0.968039	3.59923	2.33153	0.034994	0.727485	-3.55499
PRG2	0.78496	4.01588	2.33053	0.03506	0.727485	-3.55612
RUNX3	0.706148	7.57436	2.33047	0.035064	0.727485	-3.55619
TNFSF12-TNFSF13	0.662195	6.62951	2.32764	0.035254	0.727485	-3.55943
LOC101928269	0.741876	5.48457	2.32709	0.035291	0.727485	-3.56006
SLC12A3	0.508987	4.61469	2.32614	0.035355	0.727485	-3.56114
CLDN9	0.636132	5.82868	2.32382	0.035512	0.727485	-3.56381
FOXO1	0.665482	7.3171	2.3196	0.035799	0.727485	-3.56862
TIMP3	0.954782	7.83457	2.31907	0.035835	0.727485	-3.56923
TLL2	0.849644	3.80266	2.3181	0.035902	0.727485	-3.57034
WAS	0.606717	7.72731	2.31554	0.036077	0.727485	-3.57326
FAM117A	0.669941	7.0807	2.31119	0.036377	0.727485	-3.57824
BNC2	0.487036	6.80625	2.30977	0.036476	0.727485	-3.57986
ST3GAL1	1.25787	5.64042	2.3	0.037161	0.727485	-3.59101
SH3TC1	0.500179	6.92802	2.29783	0.037314	0.727485	-3.59348
CLSTN3	0.809912	5.90508	2.29757	0.037332	0.727485	-3.59377
SLCO2B1	0.820932	6.68993	2.29617	0.037432	0.727485	-3.59537
NPHP4	0.46117	5.53928	2.29222	0.037714	0.727485	-3.59987
ATF3	0.926317	7.94349	2.29165	0.037755	0.727485	-3.60052
TMEM176B	1.30119	8.29365	2.28824	0.038	0.727485	-3.6044
MSH4	0.856454	4.15451	2.28804	0.038015	0.727485	-3.60463
LOC100272216	0.899277	7.0579	2.28723	0.038073	0.727485	-3.60556
AL353949	0.509702	3.72564	2.28586	0.038172	0.727485	-3.60711
CLCN7	0.639983	6.36911	2.28575	0.03818	0.727485	-3.60724
LZTR1	0.569697	7.08614	2.28486	0.038245	0.727485	-3.60826
FHL2	0.689176	9.15531	2.28216	0.038442	0.727485	-3.61133
CHST15	0.700434	7.94992	2.28091	0.038533	0.727485	-3.61275
FOSB	2.3732	6.20682	2.28078	0.038542	0.727485	-3.6129
TRIO	0.68859	6.24944	2.27887	0.038683	0.727485	-3.61507
MTERF4	0.906565	5.30897	2.27703	0.038818	0.727485	-3.61717
USP5	0.522922	6.77443	2.27695	0.038823	0.727485	-3.61725
PMEPA1	1.28999	6.85536	2.27594	0.038898	0.727485	-3.6184
PI4KA	0.590646	6.92441	2.27287	0.039126	0.727485	-3.6219
SLC29A3	1.06952	5.70172	2.27143	0.039232	0.727485	-3.62353
PPP6R1	0.614051	7.01143	2.26991	0.039345	0.727485	-3.62526
ELF1	0.476377	7.59807	2.26842	0.039457	0.727485	-3.62695
ZNF274	0.464769	7.74709	2.26786	0.039498	0.727485	-3.62759
HPR	1.2473	3.05137	2.26728	0.039542	0.727485	-3.62825
CTRL	0.505535	5.92259	2.26675	0.039582	0.727485	-3.62886
LOC101928361	0.818594	6.40344	2.26045	0.040057	0.727485	-3.636
SP140L	0.69486	7.08252	2.25993	0.040096	0.727485	-3.63659
CHIT1	1.71001	4.18787	2.25832	0.040219	0.727485	-3.63842
FOXC2	1.36573	3.0897	2.25655	0.040354	0.727485	-3.64044
KIF3B	0.617362	7.71469	2.25603	0.040393	0.727485	-3.64102
S1PR2	0.620648	2.43601	2.25387	0.040559	0.727485	-3.64347
MYDGF	0.451706	8.34644	2.25113	0.04077	0.727485	-3.64658
SIRPA	0.480295	7.38175	2.25067	0.040805	0.727485	-3.6471
SH2B2	0.57555	7.32111	2.25001	0.040856	0.727485	-3.64784
LOC101930235	0.626693	4.48946	2.24772	0.041033	0.727485	-3.65044
SEMA5A	0.646498	6.47219	2.24655	0.041125	0.727485	-3.65177
FGF1	0.759905	5.03666	2.24358	0.041356	0.727485	-3.65514
SOX5P1	0.560628	4.57895	2.24255	0.041437	0.727485	-3.6563
CLPS	1.03363	3.42966	2.24232	0.041455	0.727485	-3.65656
C1QTNF1	0.709026	7.52681	2.24104	0.041555	0.727485	-3.65801
NDFIP1	0.479671	8.87662	2.24098	0.041559	0.727485	-3.65808
FBP1	0.894018	6.72115	2.23869	0.04174	0.727485	-3.66067
GPX7	0.811993	6.52246	2.23168	0.042296	0.727485	-3.66861
BGN	1.24604	8.61884	2.23145	0.042314	0.727485	-3.66886
PLEKHF1	0.873124	6.50847	2.23059	0.042383	0.727485	-3.66984
TSGA10	0.717526	3.86933	2.22735	0.042644	0.727485	-3.67351
BCL9	0.709696	5.40698	2.22663	0.042701	0.727485	-3.67432
AW974995	1.36318	1.88104	2.22614	0.042741	0.727485	-3.67487
NBPF26	0.751813	8.06187	2.22408	0.042907	0.727485	-3.67719
SGSM2	0.482535	7.38903	2.224	0.042913	0.727485	-3.67729
SLC20A1	0.629335	8.6894	2.22399	0.042915	0.727485	-3.6773
KLF6	0.87188	7.52732	2.22288	0.043004	0.727485	-3.67855
HLA-DRB4	2.59493	5.81224	2.2222	0.043059	0.727485	-3.67932
HIST1H4A	0.919001	2.77213	2.22197	0.043078	0.727485	-3.67958
MMS19	0.546547	7.35901	2.2201	0.04323	0.727485	-3.6817
MAP3K11	0.590844	7.72381	2.21988	0.043248	0.727485	-3.68195
SEMA3C	0.791484	8.12388	2.21925	0.0433	0.727485	-3.68266
AF202635	0.635806	4.95139	2.21889	0.043329	0.727485	-3.68306
PRKG2	1.17387	5.12321	2.21835	0.043373	0.727485	-3.68367
MAN2B1	0.56588	8.32924	2.21827	0.043379	0.727485	-3.68376
CIC	0.557589	7.16081	2.2171	0.043475	0.727485	-3.68508
CHD3	0.557549	7.36723	2.2154	0.043615	0.727485	-3.687
PTOV1	0.498967	7.18109	2.21361	0.043762	0.727485	-3.68902
ALK	0.579672	4.74631	2.21327	0.04379	0.727485	-3.6894
SUPT3H	0.665264	5.34875	2.21111	0.043968	0.727485	-3.69183
ITGA9	0.566641	5.07779	2.21048	0.044021	0.727485	-3.69255
TNFRSF1A	0.543727	9.16216	2.21046	0.044023	0.727485	-3.69258
CD209	0.767645	6.27299	2.20835	0.044197	0.727485	-3.69495
SERPINF2	0.947033	4.83758	2.2076	0.04426	0.727485	-3.6958
CELA2B	1.13835	4.17479	2.20758	0.044261	0.727485	-3.69582
SNRNP70	0.485301	7.85881	2.20725	0.044289	0.727485	-3.69619
CYBA	0.787663	8.58478	2.20564	0.044424	0.728379	-3.69801
MMP7	1.47874	8.13984	2.20335	0.044616	0.728379	-3.70059
TBXAS1	0.973022	4.8621	2.20188	0.044739	0.728379	-3.70225
AF070620	0.633287	5.4235	2.20049	0.044856	0.728379	-3.70381
NNAT	1.19825	4.40059	2.2003	0.044872	0.728379	-3.70403
ARFGAP1	0.539772	7.58213	2.20012	0.044887	0.728379	-3.70422
FTL	0.599753	12.3474	2.19985	0.04491	0.728379	-3.70454
SEMA4C	1.34312	7.73926	2.19772	0.04509	0.728379	-3.70693
IL10RA	0.861178	7.80588	2.19503	0.045319	0.731207	-3.70996
CDA	1.90698	5.79153	2.19212	0.045567	0.732013	-3.71323
MKL1	0.519946	5.38586	2.19056	0.0457	0.732013	-3.71498
JUNB	0.895094	9.54629	2.18653	0.046048	0.732013	-3.71952
AZIN1	0.506397	7.79463	2.18642	0.046057	0.732013	-3.71964
ADAMDEC1	1.00411	7.4155	2.18574	0.046116	0.732013	-3.7204
PIP5K1C	0.62803	7.66456	2.18238	0.046407	0.732013	-3.72418
AK024135	0.500064	5.36339	2.18076	0.046549	0.732013	-3.726
GLS	0.496299	6.80918	2.17675	0.0469	0.735756	-3.7305
IL16	0.528115	6.36967	2.17298	0.047233	0.73744	-3.73474
PRM2	0.794578	1.28359	2.17145	0.047368	0.73744	-3.73645
HIST1H2BJ	1.05358	4.99316	2.17135	0.047377	0.73744	-3.73656
CD4	0.82984	6.772	2.17031	0.04747	0.737997	-3.73773
SYNE1	1.2842	5.00837	2.16789	0.047685	0.738964	-3.74044
TNFRSF13B	0.491803	5.98764	2.16715	0.047751	0.739006	-3.74127
CLUL1	0.813477	4.19479	2.16421	0.048015	0.740564	-3.74456
STMN4	0.519648	4.97998	2.15975	0.048417	0.741357	-3.74957
BC004917	0.548911	5.57843	2.15843	0.048537	0.741357	-3.75104
WSCD2	0.836338	2.27257	2.15829	0.048549	0.741357	-3.75119
GANAB	0.611686	8.54679	2.15794	0.048582	0.741357	-3.75159
TIMP1	1.01717	10.8079	2.1513	0.049188	0.746012	-3.75901
HOXC5	1.00243	4.27505	2.15026	0.049283	0.746636	-3.76018
COL16A1	0.888179	7.86421	2.14912	0.049389	0.747403	-3.76146
CYLC2	0.682242	4.87508	2.14555	0.049719	0.749284	-3.76544
CR1	0.788675	4.80365	2.14327	0.049931	0.749411	-3.76799
