# Supplementary material for: Systematic analysis of genes involved in oral cancer metastasis to lymph nodes
Source: Cell Mol Biol Lett. 2018 Nov 15;23:53. doi: 10.1186/s11658-018-0120-2 (PMC6237046; doi:10.1186/s11658-018-0120-2)
Supplement: Supplementary file 7 — Table S7. Consistent Overlapping DEGs. (XLSX 11 kb) [file 11658_2018_120_MOESM7_ESM.xlsx]

## Sheet: Sheet1
Table 7. Consistent Overlapping DEGs
Overlapping genes	GSE2280	GSE70604
SPP1	2.91985	5.18451
SERPINE1	2.05638	5.30124
MMP13	3.54353	2.95335
LIF	2.01762	3.56624
CDA	1.90698	3.70369
SERPINB7	1.77027	3.52742
SEMA3C	0.791484	6.1194
FOS	1.72436	2.78855
KLRC2	-2.13366	-1.62701
GFPT2	1.19475	2.85424
CCND1	1.23893	2.70537
CACNA2D3	-1.47159	-2.20855
ATF3	0.926317	3.45994
FAT1	1.10536	2.64588
JUN	0.856179	3.26135
COL16A1	0.888179	2.79938
TRIM9	-1.53433	-1.59688
PMEPA1	1.28999	1.89713
MSR1	0.762481	2.12946
MSH4	0.856454	1.84306
NKX2-5	-0.911073	-1.66925
INSR	0.662352	2.07077
CTSB	0.614662	2.20869
FHL2	0.689176	1.95227
FOXC1	0.662276	2.01716
ZNF302	-0.748843	-1.49579
PRG2	0.78496	1.2809
UBA3	-0.570072	-1.54776
