# Supplementary material for: Systematic analysis of genes involved in oral cancer metastasis to lymph nodes
Source: Cell Mol Biol Lett. 2018 Nov 15;23:53. doi: 10.1186/s11658-018-0120-2 (PMC6237046; doi:10.1186/s11658-018-0120-2)
Supplement: Supplementary file 9 — Table S9. Top 10 GO Biological Processes of Consistent Overlapping DEGs. (XLSX 12 kb) [file 11658_2018_120_MOESM9_ESM.xlsx]

## Sheet: Sheet1
Table 9. Top 10 GO Biological Process of Consistent Overlapping DEGs
GOBPID	P-value	OddsRatio	Exp Count	Count	Size	Term	Symbols
GO:0009888	1.63e-07	8.67	2.91	14	1703	tissue development	ATF3;CCND1;
							NKX2-5;CTSB;
							FHL2;FOXC1;
							FOS;INSR;
							JUN;LIF;
							MMP13;SPP1;
							SERPINB7;SEMA3C
GO:0003007	1.27e-06	21.46	0.36	6	211	heart morphogenesis	NKX2-5;FHL2;
							FOXC1;INSR;
							JUN;SEMA3C
GO:0046697	3e-06	139.89	0.03	3	17	decidualization	CTSB;LIF;
							SPP1
GO:0051094	3.11e-06	8.68	1.7	10	993	positive regulation of developmental process	CCND1;NKX2-5;
							FOXC1;FOS;
							INSR;JUN;
							LIF;MSR1;
							SERPINE1;SERPINB7
GO:0003151	3.13e-06	48.45	0.1	4	60	outflow tract morphogenesis	NKX2-5;FOXC1;
							JUN;SEMA3C
GO:0003350	8.46e-06	1256.39	0.005	2	3	pulmonary myocardium development	NKX2-5;SEMA3C
GO:0055011	8.46e-06	1256.39	0.005	2	3	atrial cardiac muscle cell differentiation	NKX2-5;FHL2
GO:0055014	8.46e-06	1256.39	0.005	2	3	atrial cardiac muscle cell development	NKX2-5;FHL2
GO:0072358	8.84e-06	8.53	1.49	9	868	cardiovascular system development	NKX2-5;FHL2;
							FOXC1;INSR;
							JUN;LIF;SERPINE1;
							SERPINB7;SEMA3C
GO:0072359	8.84e-06	8.53	1.49	9	868	circulatory system development	NKX2-5;FHL2;
							FOXC1;INSR;
							JUN;LIF;SERPINE1;
							SERPINB7;SEMA3C
