# Supplementary material for: Systematic analysis of genes involved in oral cancer metastasis to lymph nodes
Source: Cell Mol Biol Lett. 2018 Nov 15;23:53. doi: 10.1186/s11658-018-0120-2 (PMC6237046; doi:10.1186/s11658-018-0120-2)
Supplement: Supplementary file 10 — Table S10. KEGG Pathways of Consistent Overlapping DEGs. (XLSX 10 kb) [file 11658_2018_120_MOESM10_ESM.xlsx]

## Sheet: Sheet1
Table 10. KEGG Pathways of Consistent Overlapping DEGs
KEGGID	Term	Symbols
5210	Colorectal cancer	CCND1;FOS;JUN
4620	Toll-like receptor signaling pathway	FOS;JUN;SPP1
5142	Chagas disease (American trypanosomiasis)	FOS;JUN;SERPINE1
4380	Osteoclast differentiation	FHL2;FOS;JUN
4115	p53 signaling pathway	CCND1;SERPINE1
5140	Leishmaniasis	FOS;JUN
4510	Focal adhesion	CCND1;JUN;SPP1
4662	B cell receptor signaling pathway	FOS;JUN
4612	Antigen processing and presentation	CTSB;KLRC2
5323	Rheumatoid arthritis	FOS;JUN
4660	T cell receptor signaling pathway	FOS;JUN
4010	MAPK signaling pathway	FOS;JUN;CACNA2D3
