# Supplementary material for: Systematic analysis of genes involved in oral cancer metastasis to lymph nodes
Source: Cell Mol Biol Lett. 2018 Nov 15;23:53. doi: 10.1186/s11658-018-0120-2 (PMC6237046; doi:10.1186/s11658-018-0120-2)
Supplement: Supplementary file 11 — Table S11. Interacting Gene Pairs of Consistent Overlapping DEGs. (XLSX 9 kb) [file 11658_2018_120_MOESM11_ESM.xlsx]

## Sheet: Sheet1
Table 11. Interacting Gene Pairs of Consistent Overlapping DEGs
	X	Gene_one	Gene_two	Interaction	gene1
31035	31035	ATF3	JUN	YES	2
31064	31064	ATF3	JUN	YES	2
31070	31070	ATF3	FHL2	YES	2
163614	163614	FOS	ATF3	YES	2
163653	163653	FOS	NKX2-5	YES	2
163675	163675	FOS	JUN	YES	2
227334	227334	JUN	FOS	YES	2
